# Supplementary material for: 2,4,5-Tris(pyridin-4-yl)-1H-imidazole monohydrate
Source: Acta Crystallogr Sect E Struct Rep Online. 2011 Dec 14;68(Pt 1):o130. doi: 10.1107/S1600536811053013 (PMC3254476; doi:10.1107/S1600536811053013)
Supplement: Supplementary file 1 [file e-68-0o130-sup1.cif]

##############################################################################
#                                                                            #
# This CIF contains the data in a paper accepted for publication in          #
# Acta Crystallographica Section E. It conforms to the requirements of       #
# Notes for Authors for Acta Crystallographica Section E, and has been       #
# peer reviewed under the auspices of the IUCr Commission on Journals.       #
#                                                                            #
# Full details of the Crystallographic Information File format               #
# are given in the paper "The Crystallographic Information File (CIF):       #
# a New Standard Archive File for Crystallography" by S. R. Hall, F. H.      #
# Allen and I. D. Brown [Acta Cryst. (1991), A47, 655-685].                  #
#                                                                            #
# The current version of the core CIF dictionary is obtainable from          #
# ftp://ftp.iucr.org/pub/cif_core.dic.                                       #
#                                                                            #
# Software is freely available for graphical display of the structure(s)     #
# in this CIF. For information consult the CIF software page                 #
# http://www.iucr.org/resources/cif/software.                                #
#                                                                            #
# This file may be used for bona fide research purposes within the           #
# scientific community so long as proper attribution is given to the journal # 
# article from which it was obtained.                                        #
#                                                                            #
##############################################################################
data_global
_audit_creation_method     'SHELXL-97'
_journal_date_recd_electronic     2011-11-04
_journal_date_accepted     2011-12-09
_journal_name_full     'Acta Crystallographica, Section E'
_journal_year     2012
_journal_volume     68
_journal_issue      1
_journal_page_first     o130
_journal_page_last     o130
_journal_paper_category     QO
_journal_paper_doi     10.1107/S1600536811053013
_journal_coeditor_code     ZJ2036
_publ_contact_author_name     'Chun-Bo Liu'
_publ_contact_author_address
;
School of Chemistry and Chemical Engineering, Jiangsu University,
Zhenjiang 212013, People's Republic of China
;
_publ_contact_author_email     'guangbocheujs@yahoo.com.cn'
_publ_contact_author_fax     ?
_publ_contact_author_phone     ?
_publ_section_title
;
2,4,5-Tris(pyridin-4-yl)-1<i>H</i>-imidazole monohydrate
;
loop_
    _publ_author_name
    _publ_author_address
    'Shen-Tang Wang'
;
School of Chemistry and Chemical Engineering, Jiangsu University,
Zhenjiang 212013, People's Republic of China
;
    'Guang-Bo Che'
;
School of Chemistry and Chemical Engineering, Jiangsu University,
Zhenjiang 212013, People's Republic of China
;
    'Chun-Bo Liu'
;
School of Chemistry and Chemical Engineering, Jiangsu University,
Zhenjiang 212013, People's Republic of China
;
    'Xing Wang'
;
School of Chemistry and Chemical Engineering, Jiangsu University,
Zhenjiang 212013, People's Republic of China
;
    'Ling Liu'
;
School of Chemistry and Chemical Engineering, Jiangsu University,
Zhenjiang 212013, People's Republic of China
;
data_I
_audit_creation_method     SHELXL-97
_chemical_name_systematic
;
2,4,5-Tris(pyridin-4-yl)-1<i>H</i>-imidazole monohydrate
;
_chemical_name_common     ?
_chemical_formula_moiety     'C18 H13 N5, H2 O'
_chemical_formula_sum     'C18 H15 N5 O'
_chemical_formula_iupac     'C18 H13 N5, H2 O'
_chemical_formula_weight     317.35
_chemical_melting_point     ?
_symmetry_cell_setting     triclinic
_symmetry_space_group_name_H-M     'P -1'
_symmetry_space_group_name_Hall     '-P 1'
loop_
    _symmetry_equiv_pos_as_xyz
    'x, y, z'
    '-x, -y, -z'
_cell_length_a     8.1510(16)
_cell_length_b     9.5210(19)
_cell_length_c     11.506(2)
_cell_angle_alpha     103.80(3)
_cell_angle_beta     105.64(3)
_cell_angle_gamma     101.03(3)
_cell_volume     803.3(4)
_cell_formula_units_Z     2
_cell_measurement_reflns_used     3107
_cell_measurement_theta_min     3.024
_cell_measurement_theta_max     25.240
_cell_measurement_temperature     293(2)
_exptl_crystal_description     Prism
_exptl_crystal_colour     colourless
_exptl_crystal_size_max     0.35
_exptl_crystal_size_mid     0.25
_exptl_crystal_size_min     0.2
_exptl_crystal_density_diffrn     1.312
_exptl_crystal_density_meas     ?
_exptl_crystal_density_method     'not measured'
_exptl_crystal_F_000     332
_exptl_absorpt_coefficient_mu     0.086
_exptl_absorpt_correction_type     multi-scan
_exptl_absorpt_process_details     '(SADABS; Bruker, 2002)'
_exptl_absorpt_correction_T_min     0.970
_exptl_absorpt_correction_T_max     1.00000
_exptl_special_details     ?
_diffrn_ambient_temperature     293(2)
_diffrn_radiation_type     MoK\a
_diffrn_radiation_wavelength     0.71073
_diffrn_radiation_source     'fine-focus sealed tube'
_diffrn_radiation_monochromator     graphite
_diffrn_measurement_device_type     'Bruker SMART'
_diffrn_measurement_method     '\w scans'
_diffrn_detector_area_resol_mean     ?
_diffrn_reflns_number     7510
_diffrn_reflns_av_R_equivalents     0.0396
_diffrn_reflns_av_sigmaI/netI     0.0451
_diffrn_reflns_theta_min     3.02
_diffrn_reflns_theta_max     25.24
_diffrn_reflns_theta_full     25.24
_diffrn_measured_fraction_theta_max     0.987
_diffrn_measured_fraction_theta_full     0.987
_diffrn_reflns_limit_h_min     -9
_diffrn_reflns_limit_h_max     9
_diffrn_reflns_limit_k_min     -11
_diffrn_reflns_limit_k_max     11
_diffrn_reflns_limit_l_min     -13
_diffrn_reflns_limit_l_max     13
_diffrn_standards_number     ?
_diffrn_standards_interval_count     ?
_diffrn_standards_interval_time     ?
_diffrn_standards_decay_%     0
_refine_special_details
;
 Refinement of F^2^ against ALL reflections.  The weighted R-factor wR and
 goodness of fit S are based on F^2^, conventional R-factors R are based
 on F, with F set to zero for negative F^2^. The threshold expression of
 F^2^ > 2sigma(F^2^) is used only for calculating R-factors(gt) etc. and is
 not relevant to the choice of reflections for refinement.  R-factors based
 on F^2^ are statistically about twice as large as those based on F, and R-
 factors based on ALL data will be even larger.
;
_reflns_number_total     2912
_reflns_number_gt     1792
_reflns_threshold_expression     I>2sigma(I)
_refine_ls_structure_factor_coef     Fsqd
_refine_ls_matrix_type     full
_refine_ls_R_factor_all     0.0900
_refine_ls_R_factor_gt     0.0577
_refine_ls_wR_factor_gt     0.1058
_refine_ls_wR_factor_ref     0.1251
_refine_ls_goodness_of_fit_ref     1.017
_refine_ls_restrained_S_all     1.017
_refine_ls_number_reflns     2876
_refine_ls_number_parameters     218
_refine_ls_number_restraints     0
_refine_ls_hydrogen_treatment     constr
_refine_ls_weighting_scheme     calc
_refine_ls_weighting_details
         'calc w=1/[\s^2^(Fo^2^)+(0.0171P)^2^+0.6050P] where P=(Fo^2^+2Fc^2^)/3'
_atom_sites_solution_hydrogens     geom
_atom_sites_solution_primary     direct
_atom_sites_solution_secondary     difmap
_refine_ls_shift/su_max     0.000
_refine_ls_shift/su_mean     0.000
_refine_diff_density_max     0.194
_refine_diff_density_min     -0.174
_refine_ls_extinction_method     none
_refine_ls_extinction_coef     0.042(3)
_refine_ls_extinction_expression
                                  'Fc^*^=kFc[1+0.001xFc^2^\l^3^/sin(2\q)]^-1/4^'
loop_
    _atom_type_symbol
    _atom_type_description
    _atom_type_scat_dispersion_real
    _atom_type_scat_dispersion_imag
    _atom_type_scat_source
    'C' 'C' 0.0033 0.0016
                         'International Tables Vol C Tables 4.2.6.8 and 6.1.1.4'
    'H' 'H' 0.0000 0.0000
                         'International Tables Vol C Tables 4.2.6.8 and 6.1.1.4'
    'N' 'N' 0.0061 0.0033
                         'International Tables Vol C Tables 4.2.6.8 and 6.1.1.4'
    'O' 'O' 0.0106 0.0060
                         'International Tables Vol C Tables 4.2.6.8 and 6.1.1.4'
_computing_data_collection     'SMART (Bruker, 2002)'
_computing_cell_refinement     'SAINT (Bruker, 2002)'
_computing_data_reduction     'SAINT (Bruker, 2002)'
_computing_structure_solution     'SHELXS97 (Sheldrick, 2008)'
_computing_structure_refinement     'SHELXL97 (Sheldrick, 2008)'
_computing_molecular_graphics
             'SHELXTL (Sheldrick, 2008) and  <i>DIAMOND</i> (Brandenburg, 1998)'
_computing_publication_material     'SHELXTL (Sheldrick, 2008)'
loop_
    _atom_site_type_symbol
    _atom_site_label
    _atom_site_fract_x
    _atom_site_fract_y
    _atom_site_fract_z
    _atom_site_U_iso_or_equiv
    _atom_site_adp_type
    _atom_site_calc_flag
    _atom_site_refinement_flags
    _atom_site_occupancy
    _atom_site_symmetry_multiplicity
    _atom_site_disorder_assembly
    _atom_site_disorder_group
    N N1 0.2548(3) 0.5006(2) 0.26415(19) 0.0544(6) Uani d . 1 1 . .
    H H1 0.2800 0.5437 0.3469 0.082 Uiso d R 1 1 . .
    N N2 0.1414(3) 0.3416(2) 0.06806(19) 0.0542(6) Uani d . 1 1 . .
    N N3 -0.0531(4) 0.0012(3) 0.3185(2) 0.0738(7) Uani d . 1 1 . .
    N N4 0.2559(4) 0.5283(3) -0.2901(2) 0.0749(7) Uani d . 1 1 . .
    N N5 0.5288(4) 1.0560(3) 0.3379(3) 0.0764(8) Uani d . 1 1 . .
    C C1 0.1603(3) 0.3582(3) 0.1895(2) 0.0518(6) Uani d . 1 1 . .
    C C2 0.2265(3) 0.4798(3) 0.0649(2) 0.0523(6) Uani d . 1 1 . .
    C C3 0.2960(3) 0.5811(3) 0.1858(2) 0.0530(7) Uani d . 1 1 . .
    C C4 0.0870(3) 0.2404(3) 0.2365(2) 0.0520(6) Uani d . 1 1 . .
    C C5 0.1271(4) 0.2521(3) 0.3637(3) 0.0671(8) Uani d . 1 1 . .
    H H5A 0.2026 0.3399 0.4252 0.080 Uiso calc R 1 1 . .
    C C6 0.0536(4) 0.1317(3) 0.3987(3) 0.0739(9) Uani d . 1 1 . .
    H H6A 0.0812 0.1433 0.4849 0.089 Uiso calc R 1 1 . .
    C C7 -0.0932(4) -0.0074(3) 0.1966(3) 0.0754(9) Uani d . 1 1 . .
    H H7A -0.1703 -0.0962 0.1374 0.091 Uiso calc R 1 1 . .
    C C8 -0.0284(4) 0.1062(3) 0.1517(3) 0.0668(8) Uani d . 1 1 . .
    H H8A -0.0621 0.0926 0.0650 0.080 Uiso calc R 1 1 . .
    C C9 0.2386(3) 0.4986(3) -0.0558(2) 0.0527(6) Uani d . 1 1 . .
    C C10 0.1214(4) 0.4006(3) -0.1700(2) 0.0594(7) Uani d . 1 1 . .
    H H10A 0.0342 0.3211 -0.1709 0.071 Uiso calc R 1 1 . .
    C C11 0.1334(4) 0.4203(3) -0.2821(3) 0.0708(8) Uani d . 1 1 . .
    H H11A 0.0505 0.3537 -0.3572 0.085 Uiso calc R 1 1 . .
    C C12 0.3716(4) 0.6201(4) -0.1801(3) 0.0775(9) Uani d . 1 1 . .
    H H12A 0.4600 0.6962 -0.1826 0.093 Uiso calc R 1 1 . .
    C C13 0.3698(4) 0.6105(3) -0.0626(3) 0.0681(8) Uani d . 1 1 . .
    H H13A 0.4552 0.6778 0.0110 0.082 Uiso calc R 1 1 . .
    C C14 0.3805(4) 0.7431(3) 0.2368(2) 0.0549(7) Uani d . 1 1 . .
    C C15 0.3141(4) 0.8416(3) 0.1767(3) 0.0675(8) Uani d . 1 1 . .
    H H15A 0.2185 0.8049 0.1015 0.081 Uiso calc R 1 1 . .
    C C16 0.3925(4) 0.9939(3) 0.2305(3) 0.0754(9) Uani d . 1 1 . .
    H H16A 0.3470 1.0577 0.1890 0.090 Uiso calc R 1 1 . .
    C C17 0.5915(4) 0.9608(3) 0.3939(3) 0.0735(9) Uani d . 1 1 . .
    H H17A 0.6879 1.0009 0.4685 0.088 Uiso calc R 1 1 . .
    C C18 0.5219(4) 0.8055(3) 0.3480(3) 0.0650(8) Uani d . 1 1 . .
    H H18A 0.5701 0.7446 0.3918 0.078 Uiso calc R 1 1 . .
    O O1 0.3155(4) 0.6367(2) 0.51602(18) 0.1058(10) Uani d . 1 1 . .
    H H1A 0.3597 0.7298 0.5581 0.159 Uiso d R 1 1 . .
    H H1B 0.3044 0.5992 0.5745 0.159 Uiso d R 1 1 . .
loop_
    _atom_site_aniso_label
    _atom_site_aniso_U_11
    _atom_site_aniso_U_22
    _atom_site_aniso_U_33
    _atom_site_aniso_U_12
    _atom_site_aniso_U_13
    _atom_site_aniso_U_23
    N1 0.0703(14) 0.0475(12) 0.0430(12) 0.0090(10) 0.0198(10) 0.0139(9)
    N2 0.0711(15) 0.0475(12) 0.0439(12) 0.0088(10) 0.0215(11) 0.0167(9)
    N3 0.0983(19) 0.0555(14) 0.0683(17) 0.0082(13) 0.0323(15) 0.0249(13)
    N4 0.102(2) 0.0736(16) 0.0558(15) 0.0144(15) 0.0375(15) 0.0265(13)
    N5 0.0884(19) 0.0549(15) 0.0791(18) 0.0055(14) 0.0317(16) 0.0152(14)
    C1 0.0689(17) 0.0422(13) 0.0430(14) 0.0118(12) 0.0187(13) 0.0129(11)
    C2 0.0652(16) 0.0482(14) 0.0426(14) 0.0091(12) 0.0199(12) 0.0153(11)
    C3 0.0660(17) 0.0482(14) 0.0446(14) 0.0091(12) 0.0201(13) 0.0171(11)
    C4 0.0680(17) 0.0428(13) 0.0470(15) 0.0122(12) 0.0209(13) 0.0174(11)
    C5 0.097(2) 0.0510(15) 0.0484(16) 0.0064(15) 0.0245(15) 0.0162(13)
    C6 0.111(3) 0.0599(18) 0.0564(18) 0.0163(17) 0.0360(18) 0.0236(15)
    C7 0.094(2) 0.0519(17) 0.068(2) -0.0007(15) 0.0184(17) 0.0212(15)
    C8 0.088(2) 0.0522(16) 0.0527(16) 0.0074(15) 0.0191(15) 0.0174(13)
    C9 0.0659(17) 0.0511(14) 0.0462(14) 0.0145(12) 0.0225(13) 0.0204(12)
    C10 0.0738(18) 0.0566(16) 0.0473(15) 0.0113(14) 0.0228(14) 0.0169(13)
    C11 0.090(2) 0.0732(19) 0.0474(17) 0.0160(17) 0.0259(16) 0.0173(14)
    C12 0.097(2) 0.071(2) 0.068(2) 0.0054(17) 0.0402(19) 0.0273(17)
    C13 0.079(2) 0.0656(18) 0.0517(17) 0.0000(15) 0.0251(15) 0.0158(14)
    C14 0.0670(17) 0.0486(14) 0.0492(15) 0.0082(12) 0.0251(13) 0.0148(12)
    C15 0.078(2) 0.0519(16) 0.0657(19) 0.0083(14) 0.0172(16) 0.0212(14)
    C16 0.087(2) 0.0536(17) 0.086(2) 0.0151(16) 0.0285(19) 0.0265(16)
    C17 0.080(2) 0.0604(18) 0.0624(19) -0.0019(16) 0.0216(16) 0.0061(15)
    C18 0.077(2) 0.0548(16) 0.0552(17) 0.0068(14) 0.0185(15) 0.0156(13)
    O1 0.187(3) 0.0597(13) 0.0500(12) -0.0125(14) 0.0451(14) 0.0087(10)
_geom_special_details
;
 All esds (except the esd in the dihedral angle between two l.s. planes)
 are estimated using the full covariance matrix.  The cell esds are taken
 into account individually in the estimation of esds in distances, angles
 and torsion angles; correlations between esds in cell parameters are only
 used when they are defined by crystal symmetry.  An approximate (isotropic)
 treatment of cell esds is used for estimating esds involving l.s. planes.
;
loop_
    _geom_bond_atom_site_label_1
    _geom_bond_atom_site_label_2
    _geom_bond_site_symmetry_2
    _geom_bond_distance
    _geom_bond_publ_flag
    N1 C1 . 1.363(3) ?
    N1 C3 . 1.381(3) ?
    N1 H1 . 0.8907 ?
    N2 C1 . 1.331(3) ?
    N2 C2 . 1.379(3) ?
    N3 C6 . 1.326(4) ?
    N3 C7 . 1.329(4) ?
    N4 C11 . 1.329(4) ?
    N4 C12 . 1.330(4) ?
    N5 C16 . 1.330(4) ?
    N5 C17 . 1.333(4) ?
    C1 C4 . 1.454(3) ?
    C2 C3 . 1.383(3) ?
    C2 C9 . 1.469(3) ?
    C3 C14 . 1.463(3) ?
    C4 C5 . 1.383(3) ?
    C4 C8 . 1.385(3) ?
    C5 C6 . 1.387(4) ?
    C5 H5A . 0.9300 ?
    C6 H6A . 0.9300 ?
    C7 C8 . 1.382(4) ?
    C7 H7A . 0.9300 ?
    C8 H8A . 0.9300 ?
    C9 C10 . 1.381(3) ?
    C9 C13 . 1.390(3) ?
    C10 C11 . 1.373(4) ?
    C10 H10A . 0.9300 ?
    C11 H11A . 0.9300 ?
    C12 C13 . 1.381(4) ?
    C12 H12A . 0.9300 ?
    C13 H13A . 0.9300 ?
    C14 C18 . 1.378(4) ?
    C14 C15 . 1.397(4) ?
    C15 C16 . 1.378(4) ?
    C15 H15A . 0.9300 ?
    C16 H16A . 0.9300 ?
    C17 C18 . 1.390(4) ?
    C17 H17A . 0.9300 ?
    C18 H18A . 0.9300 ?
    O1 H1A . 0.8543 ?
    O1 H1B . 0.8500 ?
loop_
    _geom_angle_atom_site_label_1
    _geom_angle_atom_site_label_2
    _geom_angle_atom_site_label_3
    _geom_angle_site_symmetry_1
    _geom_angle_site_symmetry_3
    _geom_angle
    _geom_angle_publ_flag
    C1 N1 C3 . . 107.5(2) ?
    C1 N1 H1 . . 130.1 ?
    C3 N1 H1 . . 122.1 ?
    C1 N2 C2 . . 105.6(2) ?
    C6 N3 C7 . . 115.0(2) ?
    C11 N4 C12 . . 115.6(2) ?
    C16 N5 C17 . . 116.0(3) ?
    N2 C1 N1 . . 111.3(2) ?
    N2 C1 C4 . . 124.4(2) ?
    N1 C1 C4 . . 124.3(2) ?
    N2 C2 C3 . . 110.2(2) ?
    N2 C2 C9 . . 119.8(2) ?
    C3 C2 C9 . . 130.0(2) ?
    N1 C3 C2 . . 105.3(2) ?
    N1 C3 C14 . . 120.4(2) ?
    C2 C3 C14 . . 134.0(2) ?
    C5 C4 C8 . . 116.3(2) ?
    C5 C4 C1 . . 123.8(2) ?
    C8 C4 C1 . . 119.9(2) ?
    C4 C5 C6 . . 119.4(3) ?
    C4 C5 H5A . . 120.3 ?
    C6 C5 H5A . . 120.3 ?
    N3 C6 C5 . . 124.9(3) ?
    N3 C6 H6A . . 117.5 ?
    C5 C6 H6A . . 117.5 ?
    N3 C7 C8 . . 124.6(3) ?
    N3 C7 H7A . . 117.7 ?
    C8 C7 H7A . . 117.7 ?
    C7 C8 C4 . . 119.7(3) ?
    C7 C8 H8A . . 120.1 ?
    C4 C8 H8A . . 120.1 ?
    C10 C9 C13 . . 116.4(2) ?
    C10 C9 C2 . . 120.8(2) ?
    C13 C9 C2 . . 122.8(2) ?
    C11 C10 C9 . . 120.2(3) ?
    C11 C10 H10A . . 119.9 ?
    C9 C10 H10A . . 119.9 ?
    N4 C11 C10 . . 124.1(3) ?
    N4 C11 H11A . . 117.9 ?
    C10 C11 H11A . . 117.9 ?
    N4 C12 C13 . . 124.6(3) ?
    N4 C12 H12A . . 117.7 ?
    C13 C12 H12A . . 117.7 ?
    C12 C13 C9 . . 119.1(3) ?
    C12 C13 H13A . . 120.5 ?
    C9 C13 H13A . . 120.5 ?
    C18 C14 C15 . . 117.3(2) ?
    C18 C14 C3 . . 122.0(2) ?
    C15 C14 C3 . . 120.6(2) ?
    C16 C15 C14 . . 118.9(3) ?
    C16 C15 H15A . . 120.5 ?
    C14 C15 H15A . . 120.5 ?
    N5 C16 C15 . . 124.5(3) ?
    N5 C16 H16A . . 117.7 ?
    C15 C16 H16A . . 117.7 ?
    N5 C17 C18 . . 124.1(3) ?
    N5 C17 H17A . . 117.9 ?
    C18 C17 H17A . . 117.9 ?
    C14 C18 C17 . . 119.1(3) ?
    C14 C18 H18A . . 120.4 ?
    C17 C18 H18A . . 120.4 ?
    H1A O1 H1B . . 100.9 ?
loop_
    _geom_torsion_atom_site_label_1
    _geom_torsion_atom_site_label_2
    _geom_torsion_atom_site_label_3
    _geom_torsion_atom_site_label_4
    _geom_torsion_site_symmetry_1
    _geom_torsion_site_symmetry_2
    _geom_torsion_site_symmetry_3
    _geom_torsion_site_symmetry_4
    _geom_torsion
    _geom_torsion_publ_flag
    C2 N2 C1 N1 . . . . -0.5(3) ?
    C2 N2 C1 C4 . . . . 178.6(3) ?
    C3 N1 C1 N2 . . . . 1.3(3) ?
    C3 N1 C1 C4 . . . . -177.8(3) ?
    C1 N2 C2 C3 . . . . -0.5(3) ?
    C1 N2 C2 C9 . . . . 176.9(2) ?
    C1 N1 C3 C2 . . . . -1.6(3) ?
    C1 N1 C3 C14 . . . . 173.1(2) ?
    N2 C2 C3 N1 . . . . 1.3(3) ?
    C9 C2 C3 N1 . . . . -175.8(3) ?
    N2 C2 C3 C14 . . . . -172.3(3) ?
    C9 C2 C3 C14 . . . . 10.6(5) ?
    N2 C1 C4 C5 . . . . 170.9(3) ?
    N1 C1 C4 C5 . . . . -10.2(4) ?
    N2 C1 C4 C8 . . . . -8.3(4) ?
    N1 C1 C4 C8 . . . . 170.7(3) ?
    C8 C4 C5 C6 . . . . 0.8(4) ?
    C1 C4 C5 C6 . . . . -178.4(3) ?
    C7 N3 C6 C5 . . . . -2.3(5) ?
    C4 C5 C6 N3 . . . . 1.1(5) ?
    C6 N3 C7 C8 . . . . 1.7(5) ?
    N3 C7 C8 C4 . . . . 0.1(5) ?
    C5 C4 C8 C7 . . . . -1.3(4) ?
    C1 C4 C8 C7 . . . . 177.9(3) ?
    N2 C2 C9 C10 . . . . 21.5(4) ?
    C3 C2 C9 C10 . . . . -161.6(3) ?
    N2 C2 C9 C13 . . . . -156.1(3) ?
    C3 C2 C9 C13 . . . . 20.8(5) ?
    C13 C9 C10 C11 . . . . -2.7(4) ?
    C2 C9 C10 C11 . . . . 179.5(3) ?
    C12 N4 C11 C10 . . . . 0.2(5) ?
    C9 C10 C11 N4 . . . . 1.6(5) ?
    C11 N4 C12 C13 . . . . -0.8(5) ?
    N4 C12 C13 C9 . . . . -0.5(5) ?
    C10 C9 C13 C12 . . . . 2.2(4) ?
    C2 C9 C13 C12 . . . . 179.9(3) ?
    N1 C3 C14 C18 . . . . 45.8(4) ?
    C2 C3 C14 C18 . . . . -141.4(3) ?
    N1 C3 C14 C15 . . . . -131.1(3) ?
    C2 C3 C14 C15 . . . . 41.7(5) ?
    C18 C14 C15 C16 . . . . 0.2(4) ?
    C3 C14 C15 C16 . . . . 177.3(3) ?
    C17 N5 C16 C15 . . . . 0.7(5) ?
    C14 C15 C16 N5 . . . . -0.3(5) ?
    C16 N5 C17 C18 . . . . -0.9(5) ?
    C15 C14 C18 C17 . . . . -0.4(4) ?
    C3 C14 C18 C17 . . . . -177.4(3) ?
    N5 C17 C18 C14 . . . . 0.8(5) ?
loop_
    _geom_hbond_atom_site_label_D
    _geom_hbond_atom_site_label_H
    _geom_hbond_atom_site_label_A
    _geom_hbond_site_symmetry_A
    _geom_hbond_distance_DH
    _geom_hbond_distance_HA
    _geom_hbond_distance_DA
    _geom_hbond_angle_DHA
    O1 H1A N5 2_676 0.85 1.99 2.843(3) 177.3
    N1 H1 O1 . 0.89 1.85 2.741(3) 175.5
    O1 H1B N4 1_556 0.85 1.94 2.787(3) 172.4
