# Supplementary material for: 2,4,5-Tris(pyridin-4-yl)-1H-imidazole monohydrate
Source: Acta Crystallogr Sect E Struct Rep Online. 2011 Dec 14;68(Pt 1):o130. doi: 10.1107/S1600536811053013 (PMC3254476; doi:10.1107/S1600536811053013)
Supplement: Supplementary file 2 [file e-68-0o130-Isup2.hkl]

#
# h,k,l, Fc-squared, Fo-squared, sigma(Fo-squared) and status flag
#
data_I
_shelx_title ' x in P-1'
_shelx_refln_list_code          4
_shelx_F_calc_maximum       78.89
_exptl_crystal_F_000       332.00
_reflns_d_resolution_high  0.8333
 
loop_
 _symmetry_equiv_pos_as_xyz
 'x, y, z'
 '-x, -y, -z'
 
_cell_length_a     8.1510
_cell_length_b     9.5210
_cell_length_c    11.5060
_cell_angle_alpha 103.800
_cell_angle_beta  105.640
_cell_angle_gamma 101.030
 
_shelx_F_squared_multiplier     1.000
 
loop_
 _refln_index_h
 _refln_index_k
 _refln_index_l
 _refln_F_squared_calc
 _refln_F_squared_meas
 _refln_F_squared_sigma
 _refln_observed_status
   2   0   0      137.02      125.62      2.57 o
   3   0   0       18.45       15.94      1.12 o
   4   0   0       92.68       88.97      2.12 o
   5   0   0       40.83       46.94      1.97 o
   6   0   0       21.84       23.17      2.41 o
   7   0   0        0.03        0.34      0.18 o
   8   0   0       16.14       13.77      2.13 o
  -8   1   0       19.25       15.98      1.62 o
  -7   1   0        8.33        5.33      0.90 o
  -6   1   0       22.88       21.63      1.47 o
  -5   1   0        0.03        0.82      0.31 o
  -4   1   0      162.25      171.16      3.23 o
  -3   1   0      839.43      824.12     13.57 o
  -1   1   0        7.80       10.72      1.39 o
   1   1   0        2.16        1.83      0.96 o
   2   1   0       99.87      100.35      2.00 o
   3   1   0       65.30       64.84      1.53 o
   4   1   0       26.55       23.82      1.12 o
   5   1   0        2.13        1.82      0.49 o
   6   1   0       44.91       50.05      2.11 o
   7   1   0        1.43        0.82      0.33 o
   8   1   0       10.70        4.17      2.55 o
  -8   2   0        0.17        0.32      0.50 o
  -7   2   0        3.49        3.34      0.68 o
  -6   2   0       12.58        9.83      2.36 o
  -5   2   0       84.51      100.83      2.65 o
  -4   2   0      806.96      840.82     11.32 o
  -3   2   0       15.23        8.10      0.99 o
  -2   2   0     5761.93     6102.75     89.65 o
  -1   2   0       18.10       17.51      1.22 o
   0   2   0     2786.85     2577.02     26.93 o
   1   2   0       20.76       18.25      1.02 o
   2   2   0      613.65      540.08     15.09 o
   3   2   0       60.72       65.85      3.06 o
   4   2   0       38.10       40.79      4.77 o
   5   2   0        0.36        1.57      1.05 o
   6   2   0      128.92      147.78      8.88 o
   7   2   0        1.89        1.02      1.16 o
   8   2   0        3.23        0.70      0.55 o
  -9   3   0        1.28        0.83      0.66 o
  -8   3   0        0.32        0.88      0.43 o
  -7   3   0        0.00        0.38      0.51 o
  -6   3   0       50.32       47.03      2.08 o
  -5   3   0       15.20       12.62      1.37 o
  -4   3   0     1877.26     2112.40     42.43 o
  -3   3   0        1.63        1.72      0.66 o
  -2   3   0     2016.53     1934.61     17.46 o
  -1   3   0      167.11      157.23      3.46 o
   0   3   0      353.63      281.57      7.05 o
   1   3   0       71.32       75.50      2.37 o
   2   3   0       51.32       50.73      1.76 o
   3   3   0        5.99        5.92      1.39 o
   4   3   0      221.89      230.73      6.18 o
   5   3   0       33.85       36.55      7.09 o
   6   3   0        1.27        0.88      0.51 o
   7   3   0       12.15        7.56      1.86 o
   8   3   0        1.48        0.78      0.63 o
  -9   4   0        0.49        0.29      0.44 o
  -8   4   0       23.16       16.87      2.71 o
  -7   4   0       20.53       17.40      4.13 o
  -6   4   0      174.03      202.85      4.79 o
  -5   4   0        6.07        6.83      1.07 o
  -4   4   0      219.36      234.48      4.40 o
  -3   4   0      254.51      265.98      5.16 o
  -2   4   0      115.63      128.32      4.45 o
  -1   4   0       45.01       52.07      2.25 o
   0   4   0       91.95       94.61      4.30 o
   1   4   0      135.44      150.68      3.18 o
   2   4   0        8.81       12.58      1.01 o
   3   4   0        0.28        2.61      1.31 o
   4   4   0       12.27       14.15      2.33 o
   5   4   0       22.97       22.36      2.47 o
   6   4   0       78.20       84.37      7.27 o
   7   4   0        4.57        1.05      0.74 o
  -9   5   0        5.23        3.14      1.73 o
  -8   5   0        9.99        5.82      2.35 o
  -7   5   0        1.76        1.27      1.35 o
  -6   5   0       12.92        9.54      2.30 o
  -5   5   0       46.73       45.27      3.95 o
  -4   5   0      181.36      188.35      5.04 o
  -3   5   0       19.89       20.36      1.58 o
  -2   5   0       51.35       61.30      2.69 o
  -1   5   0       11.04       13.67      1.54 o
   0   5   0      179.36      175.42      3.78 o
   1   5   0       78.19       64.24      2.69 o
   2   5   0      158.94      172.83      3.14 o
   3   5   0        0.70        1.47      0.92 o
   4   5   0      264.30      308.42     13.69 o
   5   5   0       12.82       12.60      2.83 o
   6   5   0        1.19        0.71      0.62 o
  -9   6   0        0.01        0.60      0.71 o
  -8   6   0        2.47        0.37      0.41 o
  -7   6   0        0.45        0.37      0.76 o
  -6   6   0       30.10       31.48      2.55 o
  -5   6   0        5.21        3.51      1.35 o
  -4   6   0       65.93       70.52      3.27 o
  -3   6   0        0.16        1.36      0.59 o
  -2   6   0        8.65        8.91      1.22 o
  -1   6   0        3.62        3.38      0.74 o
   0   6   0      105.20      105.32      3.21 o
   1   6   0        0.98        1.86      0.55 o
   2   6   0      185.70      195.96      4.37 o
   3   6   0        5.05        4.48      0.63 o
   4   6   0       47.52       45.79      5.02 o
   5   6   0        0.63        1.09      0.79 o
   6   6   0        0.21        0.28      0.41 o
  -8   7   0        1.16        0.37      1.06 o
  -7   7   0        0.91        0.59      1.04 o
  -6   7   0       21.33       15.24      5.10 o
  -5   7   0        8.56        5.25      1.56 o
  -4   7   0       73.74       85.18      3.88 o
  -3   7   0       89.61       93.53      5.18 o
  -2   7   0        2.08        2.34      1.04 o
  -1   7   0       46.85       45.76      3.55 o
   0   7   0       28.47       27.84      2.26 o
   1   7   0        8.74       10.01      1.15 o
   2   7   0      186.28      214.84      9.64 o
   3   7   0       19.39       19.70      1.34 o
   4   7   0        4.34        3.65      2.53 o
   5   7   0        0.61        1.06      0.82 o
  -7   8   0        8.98        5.92      4.50 o
  -6   8   0       17.02       10.80      5.09 o
  -5   8   0       24.60       20.99      3.58 o
  -4   8   0        7.25        3.73      2.28 o
  -3   8   0       38.96       45.34      4.88 o
  -2   8   0        3.00        2.87      1.28 o
  -1   8   0       14.71       14.30      1.76 o
   0   8   0      260.59      279.90     14.90 o
   1   8   0      100.90      100.77      3.94 o
   2   8   0       15.77       13.51      2.44 o
   3   8   0        6.21        2.02      1.59 o
   4   8   0       11.77        7.21      3.14 o
  -7   9   0        1.32        1.03      2.22 o
  -6   9   0        0.26        0.40      0.42 o
  -5   9   0        0.48        0.85      2.35 o
  -4   9   0        4.66        2.70      2.03 o
  -3   9   0        1.03        0.82      0.91 o
  -2   9   0      143.33      171.95      7.67 o
  -1   9   0       85.24       91.67      5.79 o
   0   9   0        3.03        4.91      1.56 o
   1   9   0       29.33       22.37      3.63 o
   2   9   0        0.81        0.70      0.70 o
   3   9   0        1.17        1.06      1.06 o
  -6  10   0        3.77        0.49      0.51 o
  -5  10   0        0.04        0.49      0.36 o
  -4  10   0       27.41       25.33      4.94 o
  -3  10   0       24.46       16.90      2.24 o
  -2  10   0        0.14        0.51      0.40 o
  -1  10   0        6.15        4.98      1.52 o
   0  10   0        0.22        0.10      0.28 o
   1  10   0        0.90        1.26      0.57 o
  -3  11   0        2.12        0.16      0.31 o
  -2  11   0        1.53        0.75      0.53 o
   1 -11   1        0.02        0.60      0.63 o
   2 -11   1        0.68        0.41      0.35 o
   3 -11   1        0.30        0.72      0.67 o
   4 -11   1       14.25       10.04      2.44 o
  -2 -10   1        9.20        5.81      2.05 o
  -1 -10   1        0.23        0.68      0.42 o
   0 -10   1        0.47        0.32      0.29 o
   1 -10   1        5.96        2.21      1.92 o
   2 -10   1       50.17       46.96      4.92 o
   3 -10   1       55.25       47.51      4.89 o
   4 -10   1        7.82        7.40      1.82 o
   5 -10   1        7.75        4.70      2.56 o
   6 -10   1        4.98        0.46      1.92 o
  -3  -9   1        0.03        0.68      0.68 o
  -2  -9   1        0.37        0.70      0.36 o
  -1  -9   1        0.92        0.78      0.36 o
   0  -9   1       39.03       36.15      3.29 o
   1  -9   1       58.39       46.20      8.30 o
   2  -9   1        5.60        7.99      3.06 o
   3  -9   1      132.87      163.27      7.88 o
   4  -9   1        1.19        1.11      1.56 o
   5  -9   1        2.24        1.24      0.65 o
   6  -9   1        2.62        1.20      1.92 o
   7  -9   1        8.06        2.86      2.57 o
  -4  -8   1        1.07        2.87      2.04 o
  -3  -8   1        2.14        0.93      0.36 o
  -2  -8   1        4.37        3.48      0.79 o
  -1  -8   1       12.32        6.10      1.15 o
   0  -8   1       86.46       81.51      3.56 o
   1  -8   1      319.60      347.06      8.89 o
   2  -8   1       19.64       17.25      1.83 o
   3  -8   1       20.93       19.49      1.94 o
   4  -8   1       74.06       73.50      6.85 o
   5  -8   1       19.96       17.67      4.74 o
   6  -8   1        0.12        0.34      0.31 o
   7  -8   1        0.83        0.03      0.25 o
   8  -8   1        0.23        1.36      1.95 o
  -5  -7   1        2.48        0.84      0.72 o
  -4  -7   1        1.42        1.10      0.82 o
  -3  -7   1        1.16        2.01      0.56 o
  -2  -7   1      354.51      374.43      8.44 o
  -1  -7   1      221.21      238.79      7.12 o
   0  -7   1       32.69       37.38      2.24 o
   1  -7   1       18.20       16.31      1.49 o
   2  -7   1      185.53      193.38      5.73 o
   3  -7   1        0.98        1.58      0.55 o
   4  -7   1        3.36        1.95      0.77 o
   5  -7   1        7.48        5.52      2.31 o
   6  -7   1        2.82        2.41      1.01 o
   7  -7   1        0.09        1.37      1.01 o
   8  -7   1        0.20        4.57      3.50 o
  -6  -6   1        6.39        1.85      1.46 o
  -5  -6   1        2.86        2.19      1.47 o
  -4  -6   1      137.42      136.92     14.46 o
  -3  -6   1      126.78      133.98      3.81 o
  -2  -6   1      160.28      169.66      3.58 o
  -1  -6   1        0.40        1.00      0.60 o
   0  -6   1        7.74       11.95      1.20 o
   1  -6   1       22.98       23.76      1.76 o
   2  -6   1        0.01        1.94      0.72 o
   3  -6   1        7.76       10.41      1.47 o
   4  -6   1       20.79       22.31      2.69 o
   5  -6   1       10.51        8.88      1.36 o
   6  -6   1        1.37        0.97      0.75 o
   7  -6   1        2.69        2.71      2.32 o
   8  -6   1        0.00        1.16      1.95 o
  -6  -5   1        4.60        2.92      2.07 o
  -5  -5   1      103.36      114.35      8.33 o
  -4  -5   1        1.52        2.25      0.89 o
  -3  -5   1       19.19       19.15      1.09 o
  -2  -5   1       14.57        9.91      1.26 o
  -1  -5   1        8.56        7.91      1.02 o
   0  -5   1       95.18      105.73      2.94 o
   1  -5   1        0.06        1.78      0.76 o
   2  -5   1       69.91       78.62      2.59 o
   3  -5   1       40.91       39.58      1.85 o
   4  -5   1       17.91       16.38      1.24 o
   5  -5   1        7.53        5.77      0.87 o
   6  -5   1        1.30        0.87      0.60 o
   7  -5   1        4.77        1.99      1.54 o
   8  -5   1       16.72       17.65     10.66 o
   9  -5   1        3.35        4.57      2.26 o
  -7  -4   1       33.35       41.64      4.61 o
  -6  -4   1       44.55       49.72      7.24 o
  -5  -4   1       40.86       44.20      3.16 o
  -4  -4   1       38.07       43.91      8.19 o
  -3  -4   1        0.32        1.25      1.14 o
  -2  -4   1      178.39      187.13      5.07 o
  -1  -4   1        2.44        1.65      0.58 o
   0  -4   1      169.67      186.99      3.81 o
   1  -4   1       17.16       14.78      1.28 o
   2  -4   1       14.76       12.72      1.29 o
   3  -4   1      162.38      159.28      3.37 o
   4  -4   1      196.51      213.79      4.15 o
   5  -4   1       39.88       43.60      2.86 o
   6  -4   1       20.92       20.72      1.95 o
   7  -4   1       39.51       37.80      5.27 o
   8  -4   1        0.24        0.59      0.91 o
   9  -4   1        0.19       -0.56      1.42 o
  -8  -3   1       13.35        6.04      2.59 o
  -7  -3   1        1.08        0.52      0.51 o
  -6  -3   1       62.50       72.46      5.92 o
  -5  -3   1        1.14        2.10      1.09 o
  -4  -3   1       65.37       70.44      3.53 o
  -3  -3   1        7.52        3.95      1.10 o
  -2  -3   1      169.89      191.96      4.77 o
  -1  -3   1      911.75      905.94      8.37 o
   0  -3   1       10.76        9.83      1.13 o
   1  -3   1        0.00        2.25      0.87 o
   2  -3   1     1213.21     1100.31     18.81 o
   3  -3   1        3.89        6.05      0.90 o
   4  -3   1       35.55       30.28      1.32 o
   5  -3   1      147.54      163.46      2.83 o
   6  -3   1        4.90        4.53      0.69 o
   7  -3   1        3.11        2.34      0.91 o
   8  -3   1        0.90        1.03      1.92 o
   9  -3   1        4.85        0.85      0.66 o
  -8  -2   1        6.65        3.84      2.44 o
  -7  -2   1        1.77        1.13      0.57 o
  -6  -2   1       21.09       23.15      3.47 o
  -5  -2   1        4.82        4.96      1.75 o
  -4  -2   1       44.45       42.38      2.66 o
  -3  -2   1      511.35      520.68     22.15 o
  -2  -2   1       29.98       26.02      1.38 o
  -1  -2   1      884.53      769.50      8.75 o
   0  -2   1       79.65       71.74      2.00 o
   1  -2   1     1397.23     1267.17     10.31 o
   2  -2   1      273.95      233.45      2.96 o
   3  -2   1      439.06      454.80      6.25 o
   4  -2   1      118.09      154.86      2.97 o
   5  -2   1       34.78       40.66      1.43 o
   6  -2   1        5.06        3.76      0.68 o
   7  -2   1        9.23        9.27      1.44 o
   8  -2   1        0.11        0.82      0.96 o
  -8  -1   1        5.68        4.14      2.66 o
  -7  -1   1        3.49        2.34      0.52 o
  -6  -1   1       30.13       30.59      3.12 o
  -5  -1   1       74.35       82.25      2.33 o
  -4  -1   1        1.88        2.21      0.50 o
  -3  -1   1      191.39      193.98      3.30 o
  -2  -1   1      358.03      314.79      4.16 o
  -1  -1   1     1346.85     1162.76     17.99 o
   1  -1   1     1412.65     1293.95     14.51 o
   2  -1   1      672.20      656.94      8.24 o
   3  -1   1       24.63       22.85      0.94 o
   4  -1   1       19.33       20.13      1.20 o
   5  -1   1        9.81       10.11      1.15 o
   6  -1   1        4.93        3.55      0.81 o
   7  -1   1        7.10        7.20      1.24 o
   8  -1   1        0.48        0.48      0.41 o
  -8   0   1       14.28       12.06      2.39 o
  -7   0   1        3.13        1.36      0.42 o
  -6   0   1        0.16        1.20      0.38 o
  -5   0   1        7.13        6.75      0.84 o
  -4   0   1        6.46        6.19      0.78 o
  -3   0   1      613.97      589.63      6.14 o
  -2   0   1     1128.34     1053.93      8.90 o
   1   0   1        2.37        4.12      0.70 o
   2   0   1      227.09      209.14      5.14 o
   3   0   1      175.13      164.69      3.58 o
   4   0   1       44.31       49.49      1.62 o
   5   0   1      103.33      126.14      2.60 o
   6   0   1        0.18        0.56      0.39 o
   7   0   1        0.64        0.62      0.26 o
  -8   1   1        1.79        0.85      0.58 o
  -7   1   1        2.74        1.82      0.60 o
  -6   1   1        5.45        4.52      0.76 o
  -5   1   1      377.68      440.73      6.42 o
  -4   1   1        0.21        0.34      0.51 o
  -3   1   1       61.24       56.16      2.03 o
  -2   1   1      249.52      208.09      3.22 o
  -1   1   1      582.57      528.68      5.06 o
   0   1   1     2881.86     2857.05     26.41 o
   1   1   1      379.88      329.70      3.56 o
   2   1   1        3.60        3.46      0.75 o
   3   1   1      423.95      454.73      6.20 o
   4   1   1       28.42       28.22      1.26 o
   5   1   1       47.90       49.22      1.89 o
   6   1   1       10.02        8.89      1.15 o
   7   1   1       14.61       15.12      4.76 o
  -9   2   1        0.05        0.24      0.34 o
  -8   2   1        1.07        0.54      0.44 o
  -7   2   1       10.56        6.19      0.85 o
  -6   2   1        7.62        5.03      1.98 o
  -5   2   1       45.44       46.59      2.15 o
  -4   2   1      188.42      160.17      3.65 o
  -3   2   1     1272.31     1285.78     15.87 o
  -2   2   1     6223.78     6508.96     79.89 o
  -1   2   1     4559.07     4595.90     38.98 o
   0   2   1      164.78      142.91      3.23 o
   1   2   1      575.15      534.48      5.51 o
   2   2   1      103.78      112.71      2.17 o
   3   2   1      307.46      331.70      5.23 o
   4   2   1       42.84       43.19      1.68 o
   5   2   1        5.14        4.65      1.07 o
   6   2   1        2.06        0.77      0.44 o
   7   2   1        5.90        1.00      0.78 o
  -9   3   1        1.66        1.42      0.87 o
  -8   3   1        0.00        0.54      0.47 o
  -7   3   1       30.65       29.33      2.52 o
  -6   3   1       23.95       17.96      3.01 o
  -5   3   1      451.58      496.16      8.26 o
  -4   3   1     1837.04     1968.74     27.37 o
  -3   3   1      912.80      865.56     11.83 o
  -2   3   1      218.15      213.29      3.83 o
  -1   3   1      673.19      634.72      6.99 o
   0   3   1      118.64      113.60      3.07 o
   1   3   1      877.45      867.90     11.11 o
   2   3   1       11.44       11.70      1.04 o
   3   3   1       17.45       21.92      2.03 o
   4   3   1        1.72        1.84      1.01 o
   5   3   1       16.58       13.21      1.61 o
   6   3   1       10.88        8.69      1.49 o
   7   3   1        4.95        1.38      0.78 o
  -9   4   1        5.63        4.18      2.03 o
  -8   4   1        0.86        0.36      0.29 o
  -7   4   1       89.68      109.69      5.62 o
  -6   4   1      108.06      124.25      3.97 o
  -5   4   1        3.54        5.14      2.01 o
  -4   4   1       92.53       78.94      2.59 o
  -3   4   1      435.90      451.95      7.12 o
  -2   4   1      456.75      451.33      7.47 o
  -1   4   1      241.70      232.07      4.51 o
   0   4   1      571.37      589.13      9.95 o
   1   4   1       87.95       97.37      2.51 o
   2   4   1        9.43       10.00      1.20 o
   3   4   1        1.50        3.22      0.66 o
   4   4   1       30.47       25.18      2.35 o
   5   4   1       69.85       84.24      9.38 o
   6   4   1       29.97       25.38      3.67 o
   7   4   1        1.37        0.30      0.40 o
  -9   5   1       13.38       12.83      4.98 o
  -8   5   1        0.08        0.23      0.21 o
  -7   5   1       28.91       25.14      2.75 o
  -6   5   1       44.57       36.64      3.13 o
  -5   5   1      129.38      137.58      5.90 o
  -4   5   1      238.68      263.62      5.00 o
  -3   5   1       22.51       25.57      1.91 o
  -2   5   1      141.68      138.67      3.58 o
  -1   5   1      172.72      183.75      4.44 o
   0   5   1        5.95        6.29      0.92 o
   1   5   1       72.77       69.85      2.37 o
   2   5   1       51.99       43.72      1.89 o
   3   5   1      102.93      108.43      2.85 o
   4   5   1      117.65      135.69     14.11 o
   5   5   1        0.05        1.38      0.86 o
   6   5   1        0.66        1.34      0.85 o
  -9   6   1        6.94        2.60      2.06 o
  -8   6   1       12.45       10.31      3.00 o
  -7   6   1        7.06        3.58      1.11 o
  -6   6   1       40.08       26.18      7.02 o
  -5   6   1        8.38        7.83      1.37 o
  -4   6   1        2.73        2.63      0.72 o
  -3   6   1       81.61       85.02      3.27 o
  -2   6   1        1.40        1.60      0.69 o
  -1   6   1       88.72       93.28      3.18 o
   0   6   1       15.63       11.65      1.38 o
   1   6   1        2.06        2.04      0.66 o
   2   6   1       21.71       23.71      1.91 o
   3   6   1        6.73        8.51      1.20 o
   4   6   1        7.86        2.20      1.35 o
   5   6   1        4.30        3.76      2.47 o
  -8   7   1        3.86        1.25      1.22 o
  -7   7   1        0.07        0.20      0.60 o
  -6   7   1        8.58        2.27      2.67 o
  -5   7   1        5.02        2.18      0.68 o
  -4   7   1        0.00        0.61      0.47 o
  -3   7   1       31.50       35.56      2.27 o
  -2   7   1       14.50       18.31      1.86 o
  -1   7   1        5.97        5.87      1.04 o
   0   7   1        1.82        1.36      0.63 o
   1   7   1       32.61       33.36      2.52 o
   2   7   1      142.93      144.74      8.11 o
   3   7   1       20.05       19.24      1.57 o
   4   7   1        0.80        0.51      0.66 o
   5   7   1        3.27        1.72      1.45 o
  -8   8   1        0.71        0.43      0.58 o
  -7   8   1        0.06        0.31      0.40 o
  -6   8   1        1.66        0.97      0.54 o
  -5   8   1        2.41        0.32      0.51 o
  -4   8   1       19.83       15.55      4.38 o
  -3   8   1        1.01        0.83      0.81 o
  -2   8   1        7.16        6.19      2.24 o
  -1   8   1        4.69        2.22      0.73 o
   0   8   1      138.11      137.75      9.42 o
   1   8   1        7.52        9.46      1.32 o
   2   8   1        7.80        4.50      1.67 o
   3   8   1        8.82        8.72      2.31 o
  -7   9   1        0.01        0.36      0.43 o
  -6   9   1        0.09        0.99      0.54 o
  -5   9   1        1.37        1.51      1.23 o
  -4   9   1       19.64       17.46      3.71 o
  -3   9   1        5.14        3.01      1.21 o
  -2   9   1        7.25        5.68      1.54 o
  -1   9   1        1.50        1.35      0.61 o
   0   9   1       34.79       27.95      2.26 o
   1   9   1       22.14       20.77      2.15 o
   2   9   1       15.43       15.05      5.72 o
  -6  10   1        2.11        0.60      0.44 o
  -5  10   1        1.40        0.44      0.72 o
  -4  10   1        1.58        2.51      1.81 o
  -3  10   1        9.01        2.39      1.25 o
  -2  10   1       47.09       43.57      3.61 o
  -1  10   1       30.88       34.44      5.27 o
   0  10   1       19.78       24.10      6.00 o
   0 -11   2        3.04        1.37      0.83 o
   1 -11   2        9.24        5.48      2.27 o
   2 -11   2        0.53        1.13      0.69 o
   3 -11   2        1.04        1.00      1.16 o
   4 -11   2        4.21        3.51      1.26 o
  -2 -10   2        1.66        1.00      0.83 o
  -1 -10   2       14.51       13.09      1.79 o
   0 -10   2        6.57        5.19      2.94 o
   1 -10   2        1.40        0.75      0.74 o
   2 -10   2        1.16        1.20      1.21 o
   3 -10   2        0.20        0.49      0.82 o
   4 -10   2        1.72        0.94      1.91 o
   5 -10   2        1.99        0.24      1.73 o
   6 -10   2        0.07        0.43      0.57 o
  -3  -9   2        2.98        2.48      1.84 o
  -2  -9   2        2.21        1.63      0.74 o
  -1  -9   2        2.31        1.88      1.26 o
   0  -9   2        4.87        3.31      2.36 o
   1  -9   2       11.59        9.34      3.24 o
   2  -9   2       77.70       94.26      6.78 o
   3  -9   2        3.17        1.27      2.90 o
   4  -9   2        2.94        1.82      1.88 o
   5  -9   2        2.19        0.57      0.30 o
   6  -9   2        6.59        3.92      1.96 o
   7  -9   2        4.43        3.70      3.06 o
  -5  -8   2        0.75        0.57      0.63 o
  -4  -8   2        1.62        0.70      0.66 o
  -3  -8   2        5.44        2.68      1.07 o
  -2  -8   2        4.76        2.92      1.74 o
  -1  -8   2      148.17      157.01      7.67 o
   0  -8   2      167.98      181.94      6.42 o
   1  -8   2       15.67       13.31      1.80 o
   2  -8   2       47.08       49.80      3.73 o
   3  -8   2       15.05       13.49      1.64 o
   4  -8   2       43.28       33.54      5.38 o
   5  -8   2        6.05        4.80      2.06 o
   6  -8   2        1.02        0.94      0.92 o
   7  -8   2        0.17        2.95      2.73 o
  -6  -7   2        2.98        1.02      0.82 o
  -5  -7   2        0.00        0.14      0.37 o
  -4  -7   2       14.11        9.47      2.56 o
  -3  -7   2      134.79      149.33      8.20 o
  -2  -7   2       62.70       73.29      3.39 o
  -1  -7   2       36.91       47.56      2.76 o
   0  -7   2       48.90       50.39      2.35 o
   1  -7   2       64.50       69.34      3.09 o
   2  -7   2      142.57      143.19      3.95 o
   3  -7   2       26.53       25.39      2.70 o
   4  -7   2        8.10        6.78      1.33 o
   5  -7   2        2.58        1.29      1.10 o
   6  -7   2        7.05        3.28      2.52 o
   7  -7   2        0.06        0.17      0.49 o
   8  -7   2        0.47        0.06      1.18 o
  -6  -6   2        0.60        0.52      0.59 o
  -5  -6   2        3.90        1.32      1.01 o
  -4  -6   2       13.77       10.77      2.56 o
  -3  -6   2        0.89        1.12      0.45 o
  -2  -6   2       19.65       17.53      1.69 o
  -1  -6   2      250.55      271.22      4.86 o
   0  -6   2      158.18      163.51      3.89 o
   1  -6   2      344.75      367.25      7.16 o
   2  -6   2      101.57      103.47      3.31 o
   3  -6   2       33.11       30.96      2.00 o
   4  -6   2       91.83       99.62      3.06 o
   5  -6   2        2.04        1.30      0.53 o
   6  -6   2        0.20        0.44      0.37 o
   7  -6   2        0.28        2.29      2.80 o
   8  -6   2        0.05       -0.32      1.46 o
  -7  -5   2        3.51        1.99      1.52 o
  -6  -5   2        9.93        7.84      2.04 o
  -5  -5   2       56.34       65.80      8.01 o
  -4  -5   2      160.01      179.23     11.11 o
  -3  -5   2      330.70      359.97      6.27 o
  -2  -5   2       55.85       60.80      2.37 o
  -1  -5   2      205.38      209.50      4.05 o
   0  -5   2      577.75      599.89      8.78 o
   1  -5   2       32.88       34.10      1.80 o
   2  -5   2      465.99      508.15      7.72 o
   3  -5   2       55.20       65.50      2.21 o
   4  -5   2        1.31        1.85      0.46 o
   5  -5   2        0.22        0.48      0.30 o
   6  -5   2        0.13        0.36      0.25 o
   7  -5   2       12.22       14.24      5.12 o
   8  -5   2        1.79        1.32      2.49 o
  -7  -4   2       23.72       22.30      3.43 o
  -6  -4   2      104.93      135.56      9.13 o
  -5  -4   2       93.66      100.85      5.31 o
  -4  -4   2       37.20       40.51      3.16 o
  -3  -4   2        6.03        8.38      0.85 o
  -2  -4   2      806.29      888.22     25.70 o
  -1  -4   2      270.00      262.06      5.23 o
   0  -4   2      525.08      484.57      7.19 o
   1  -4   2       45.19       43.94      1.95 o
   2  -4   2        1.54        1.72      0.71 o
   3  -4   2        0.20        1.58      0.55 o
   4  -4   2       66.01       62.84      3.81 o
   5  -4   2       36.59       38.93      1.99 o
   6  -4   2        5.95        6.60      0.61 o
   7  -4   2       16.06       14.51      1.25 o
   8  -4   2        1.93        2.54      2.63 o
  -8  -3   2       21.12       12.10      4.60 o
  -7  -3   2        4.37        4.56      2.47 o
  -6  -3   2       17.08       12.85      1.97 o
  -5  -3   2        8.62        9.70      1.50 o
  -4  -3   2       76.79       84.24      4.00 o
  -3  -3   2      534.10      563.70      7.99 o
  -2  -3   2      149.53      130.55      2.65 o
  -1  -3   2        0.16        2.75      1.29 o
   0  -3   2       32.56       35.85      1.62 o
   1  -3   2       58.24       52.43      1.86 o
   2  -3   2      798.39      748.47      7.54 o
   3  -3   2       14.68       13.32      0.78 o
   4  -3   2        1.68        2.54      0.47 o
   5  -3   2       76.47       87.50      2.52 o
   6  -3   2        0.29        1.25      0.42 o
   7  -3   2        7.86        9.39      2.32 o
   8  -3   2        3.09        5.46      2.59 o
  -8  -2   2        0.09        0.23      0.34 o
  -7  -2   2        8.26        2.45      1.34 o
  -6  -2   2        0.16        1.22      0.35 o
  -5  -2   2       74.17       80.11      2.30 o
  -4  -2   2        0.15        1.82      0.55 o
  -3  -2   2        0.00        1.40      0.52 o
  -2  -2   2       21.78       19.60      1.48 o
  -1  -2   2      179.69      148.66      3.27 o
   0  -2   2     1605.57     1541.18     15.66 o
   1  -2   2        5.56        6.45      0.74 o
   2  -2   2      104.47       98.80      2.05 o
   3  -2   2       58.31       57.44      3.31 o
   4  -2   2       63.65       66.88      1.32 o
   5  -2   2        8.25        8.12      0.94 o
   6  -2   2        5.42        3.59      0.73 o
   7  -2   2        1.20        0.93      0.42 o
   8  -2   2        0.40        2.76      2.98 o
  -9  -1   2        1.80        0.08      0.21 o
  -8  -1   2        0.84        0.29      0.71 o
  -7  -1   2        5.42        3.38      0.66 o
  -6  -1   2        0.00        0.79      0.42 o
  -5  -1   2        7.65        8.43      1.30 o
  -4  -1   2        3.87        4.33      0.75 o
  -3  -1   2       25.91       29.72      1.31 o
  -2  -1   2      435.69      404.68      4.60 o
  -1  -1   2        1.03        1.24      0.83 o
   0  -1   2      167.24      145.18      2.86 o
   1  -1   2       30.77       23.90      1.60 o
   2  -1   2       47.40       35.55      2.38 o
   3  -1   2      525.50      522.82      6.75 o
   4  -1   2       19.29       18.67      1.70 o
   5  -1   2        0.12        0.75      0.31 o
   6  -1   2        5.85        4.72      0.78 o
   7  -1   2       15.92       15.08      1.71 o
   8  -1   2        7.58        3.92      3.42 o
  -9   0   2        0.74        0.31      0.38 o
  -8   0   2        0.04        0.40      0.27 o
  -7   0   2        6.96        6.98      1.32 o
  -6   0   2        7.11        5.39      1.33 o
  -5   0   2      100.56      114.43      3.14 o
  -4   0   2       15.08       13.25      1.36 o
  -3   0   2       60.45       56.28      1.98 o
  -2   0   2     1127.51      987.65      8.94 o
  -1   0   2      104.69       95.07      4.17 o
   0   0   2     4565.68     4696.31     66.61 o
   1   0   2      759.24      694.98      6.65 o
   2   0   2       68.52       56.90      1.69 o
   3   0   2       17.79       14.83      0.91 o
   4   0   2      122.60      159.25      3.07 o
   5   0   2       17.49       19.59      1.21 o
   6   0   2       34.32       32.66      2.60 o
   7   0   2       12.84       12.46      2.01 o
  -9   1   2        0.64        0.03      0.12 o
  -8   1   2        0.20        0.49      0.23 o
  -7   1   2       14.01       11.26      1.30 o
  -6   1   2        1.31        0.62      0.42 o
  -5   1   2       71.45       81.38      2.47 o
  -4   1   2       15.54       15.14      1.41 o
  -3   1   2      110.63      119.76      3.31 o
  -2   1   2     6190.49     6433.34     73.87 o
  -1   1   2      250.99      200.95      4.41 o
   0   1   2      222.66      193.41      3.12 o
   1   1   2      264.57      243.85      3.46 o
   2   1   2      125.52      135.18      2.70 o
   3   1   2       20.07       23.44      1.11 o
   4   1   2       49.42       41.45      1.46 o
   5   1   2       43.62       48.27      1.92 o
   6   1   2        9.34        9.84      1.35 o
   7   1   2       16.91       16.76      2.34 o
  -9   2   2        0.03        0.24      0.44 o
  -8   2   2        0.73        0.34      0.17 o
  -7   2   2       12.29       12.71      1.60 o
  -6   2   2       14.03       14.91      1.56 o
  -5   2   2       33.55       37.70      1.90 o
  -4   2   2      152.70      159.64      3.69 o
  -3   2   2       39.98       38.19      1.68 o
  -2   2   2        7.06        7.76      1.16 o
  -1   2   2      180.72      156.77      3.58 o
   0   2   2       11.58        9.67      1.16 o
   1   2   2      407.02      405.24      5.64 o
   2   2   2        3.11        1.44      0.69 o
   3   2   2      119.33      123.74      2.45 o
   4   2   2       62.69       76.86      2.32 o
   5   2   2       16.63       19.45      1.32 o
   6   2   2        2.38        1.09      0.47 o
   7   2   2       10.58        4.88      1.32 o
  -9   3   2        0.18        0.67      0.40 o
  -8   3   2        0.65        0.64      0.36 o
  -7   3   2       26.97       22.62      1.89 o
  -6   3   2        2.62        2.92      0.65 o
  -5   3   2       24.14       22.98      1.89 o
  -4   3   2      392.63      386.38      6.87 o
  -3   3   2       27.11       33.45      1.96 o
  -2   3   2        5.70        3.48      0.85 o
  -1   3   2      256.68      259.80      4.74 o
   0   3   2        0.23        1.38      0.81 o
   1   3   2      236.72      249.52      4.49 o
   2   3   2      322.95      362.48      5.10 o
   3   3   2        4.16        3.72      0.54 o
   4   3   2       58.20       64.92      3.75 o
   5   3   2      201.85      248.26     16.51 o
   6   3   2        1.36        0.56      0.37 o
   7   3   2        0.26        0.48      0.45 o
  -9   4   2        8.80        1.75      1.27 o
  -8   4   2        1.42        0.47      0.25 o
  -7   4   2        7.24        5.97      1.29 o
  -6   4   2      176.14      193.09      5.20 o
  -5   4   2       29.70       31.07      2.05 o
  -4   4   2       51.44       57.03      2.30 o
  -3   4   2       48.11       46.92      2.24 o
  -2   4   2       10.48       11.58      1.24 o
  -1   4   2      165.29      168.64      3.77 o
   0   4   2      716.85      758.69     10.33 o
   1   4   2       11.18       15.41      1.51 o
   2   4   2       34.73       33.78      1.99 o
   3   4   2      548.72      596.35     10.36 o
   4   4   2       65.41       69.97      5.06 o
   5   4   2        0.72        1.04      0.79 o
   6   4   2        0.41        1.10      0.72 o
  -9   5   2        0.25        0.58      0.55 o
  -8   5   2       17.34        9.25      2.18 o
  -7   5   2       25.63       21.50      2.42 o
  -6   5   2       43.88       42.65      2.52 o
  -5   5   2       58.12       57.57      3.79 o
  -4   5   2        7.41        6.00      1.28 o
  -3   5   2      107.31      118.88      3.76 o
  -2   5   2      266.29      280.37      5.49 o
  -1   5   2        5.61        6.13      0.94 o
   0   5   2       10.84       13.73      1.52 o
   1   5   2      138.58      147.29      3.40 o
   2   5   2       41.14       39.18      1.98 o
   3   5   2        2.43        2.91      0.69 o
   4   5   2        2.94        1.62      1.02 o
   5   5   2       12.31        9.60      2.18 o
   6   5   2        1.01        0.20      0.33 o
  -9   6   2        6.65        2.22      1.20 o
  -8   6   2        3.76        1.69      1.12 o
  -7   6   2        0.95        0.40      0.29 o
  -6   6   2        0.16        0.17      0.23 o
  -5   6   2       52.48       52.03      4.47 o
  -4   6   2        8.06        7.06      1.04 o
  -3   6   2        2.74        3.25      0.97 o
  -2   6   2       10.82        8.86      1.16 o
  -1   6   2        2.63        2.17      0.73 o
   0   6   2        0.87        1.36      0.68 o
   1   6   2       52.60       54.28      3.63 o
   2   6   2       11.21       14.74      1.91 o
   3   6   2       38.35       40.65      1.74 o
   4   6   2        7.44        4.75      3.09 o
   5   6   2        0.37        0.37      0.47 o
  -8   7   2        2.07        0.65      0.56 o
  -7   7   2       10.28       10.46      2.92 o
  -6   7   2        0.23        1.13      0.87 o
  -5   7   2        4.59        4.09      1.15 o
  -4   7   2       97.18      110.23      5.38 o
  -3   7   2        2.52        2.95      0.89 o
  -2   7   2        2.85        1.62      0.97 o
  -1   7   2       12.18       12.08      1.58 o
   0   7   2       80.67       84.45      4.21 o
   1   7   2       27.32       30.19      2.73 o
   2   7   2       11.75       13.28      1.84 o
   3   7   2       12.94       10.02      2.39 o
   4   7   2        0.93        0.31      0.45 o
  -8   8   2        0.06        0.14      0.22 o
  -7   8   2        5.96        3.05      1.62 o
  -6   8   2       26.87       21.68      3.61 o
  -5   8   2       20.89       24.50      3.44 o
  -4   8   2       25.81       33.24      3.05 o
  -3   8   2       14.18       12.48      1.95 o
  -2   8   2       34.54       34.75      7.71 o
  -1   8   2        6.74        5.73      1.25 o
   0   8   2        6.79        9.66      1.79 o
   1   8   2       12.47       12.11      1.57 o
   2   8   2        0.72        1.68      0.94 o
   3   8   2        0.09        0.49      0.57 o
  -7   9   2        4.37        1.45      2.49 o
  -6   9   2        5.49        2.44      1.46 o
  -5   9   2       12.59       10.08      1.75 o
  -4   9   2        0.70        0.13      0.53 o
  -3   9   2        0.09        0.93      0.54 o
  -2   9   2        1.62        2.21      1.06 o
  -1   9   2        0.65        1.43      0.75 o
   0   9   2        0.83        1.50      0.70 o
   1   9   2        5.08        1.32      1.09 o
   2   9   2        0.36        0.15      0.34 o
  -5  10   2        0.27        0.26      0.31 o
  -4  10   2        0.42        1.45      0.78 o
  -3  10   2        0.31        0.56      0.43 o
  -2  10   2        3.23        1.34      0.73 o
  -1  10   2       10.16        7.64      2.82 o
   0  10   2        0.03        0.58      0.49 o
   0 -11   3        5.99        6.92      2.10 o
   1 -11   3        2.41        2.05      1.34 o
   2 -11   3        0.00        0.41      0.53 o
   3 -11   3       12.42        7.71      2.99 o
   4 -11   3        0.71        0.60      0.51 o
  -2 -10   3        7.28        2.92      1.68 o
  -1 -10   3        2.19        0.82      0.63 o
   0 -10   3        0.56        1.20      0.69 o
   1 -10   3        6.19        5.15      2.70 o
   2 -10   3        1.34        1.16      1.52 o
   3 -10   3        7.20        3.47      2.93 o
   4 -10   3        0.06        0.24      0.49 o
   5 -10   3        0.23        0.23      1.36 o
  -4  -9   3        5.35        1.65      1.44 o
  -3  -9   3        0.12        0.93      0.81 o
  -2  -9   3        0.99        0.52      0.49 o
  -1  -9   3       13.43       12.93      1.92 o
   0  -9   3        0.11        1.48      0.66 o
   1  -9   3       15.22       10.91      3.68 o
   2  -9   3        8.77        8.51      2.88 o
   3  -9   3       18.01       12.49      2.95 o
   4  -9   3        4.36        1.43      0.98 o
   5  -9   3        0.76        0.18      0.82 o
   6  -9   3        5.79        2.27      2.04 o
  -5  -8   3        0.28        0.88      0.79 o
  -4  -8   3        1.63        1.56      1.34 o
  -3  -8   3       38.99       39.59      4.05 o
  -2  -8   3        5.53        5.12      1.39 o
  -1  -8   3        9.06        7.79      1.56 o
   0  -8   3        8.66       10.29      3.61 o
   1  -8   3      163.40      172.41      6.97 o
   2  -8   3      100.85      106.66      5.48 o
   3  -8   3        2.22        1.09      0.41 o
   4  -8   3        1.49        0.96      0.44 o
   5  -8   3        6.97        5.11      1.81 o
   6  -8   3        2.54        1.05      2.88 o
   7  -8   3        2.90        3.19      3.71 o
  -6  -7   3        1.47        0.47      0.56 o
  -5  -7   3       18.88       21.69      3.61 o
  -4  -7   3        5.19        5.71      1.39 o
  -3  -7   3        1.78        1.07      0.60 o
  -2  -7   3       18.88       14.61      1.57 o
  -1  -7   3      255.02      261.92      5.87 o
   0  -7   3       71.95       80.64      2.94 o
   1  -7   3       37.01       30.16      1.94 o
   2  -7   3       20.05       16.22      2.01 o
   3  -7   3       10.83       11.59      1.76 o
   4  -7   3       47.65       47.99      2.57 o
   5  -7   3       12.64       10.04      1.31 o
   6  -7   3        0.02        0.24      2.73 o
   7  -7   3        0.06        0.69      1.25 o
   8  -7   3        1.42        2.06      2.27 o
  -6  -6   3        0.01        0.29      0.45 o
  -5  -6   3        1.08        0.45      0.69 o
  -4  -6   3       48.77       47.76      3.29 o
  -3  -6   3      157.76      155.02      5.19 o
  -2  -6   3       68.63       61.26      2.74 o
  -1  -6   3        0.86        1.56      0.66 o
   0  -6   3        1.16        1.31      0.64 o
   1  -6   3        0.05        1.52      0.64 o
   2  -6   3      236.21      250.95      4.36 o
   3  -6   3       43.51       39.28      3.29 o
   4  -6   3        4.73        3.27      0.59 o
   5  -6   3        1.15        1.15      0.40 o
   6  -6   3        3.90        2.79      0.81 o
   7  -6   3        1.58        4.15      3.68 o
   8  -6   3        1.56        2.86      2.99 o
  -7  -5   3        0.41        0.18      0.34 o
  -6  -5   3        3.60        0.94      0.74 o
  -5  -5   3      102.64      107.08     10.31 o
  -4  -5   3       93.23      106.15      3.02 o
  -3  -5   3       47.71       49.68      2.20 o
  -2  -5   3      170.05      181.28      4.33 o
  -1  -5   3        2.85        1.47      0.71 o
   0  -5   3      369.87      400.26      6.54 o
   1  -5   3       24.94       29.40      1.74 o
   2  -5   3      216.64      222.17      4.27 o
   3  -5   3       20.58       19.13      1.25 o
   4  -5   3        8.59        8.45      2.22 o
   5  -5   3        0.08        0.66      0.69 o
   6  -5   3       24.86       35.73     11.94 o
   7  -5   3        1.33        2.37      2.90 o
   8  -5   3        1.72        2.17      5.02 o
  -8  -4   3        0.64        0.40      0.52 o
  -7  -4   3       50.84       57.12      5.62 o
  -6  -4   3        4.13        3.35      1.45 o
  -5  -4   3       13.85       10.06      1.60 o
  -4  -4   3       36.78       36.20      1.62 o
  -3  -4   3       25.72       30.40      1.59 o
  -2  -4   3      114.95      127.02      2.94 o
  -1  -4   3       13.79       16.53      1.22 o
   0  -4   3     1563.49     1636.15     31.41 o
   1  -4   3      135.54      128.48      3.00 o
   2  -4   3       47.74       50.88      1.74 o
   3  -4   3       64.35       71.61      1.88 o
   4  -4   3       22.92       26.56      1.59 o
   5  -4   3        1.41        4.02      1.85 o
   6  -4   3       24.28       21.46      3.45 o
   7  -4   3       17.82       13.37      6.01 o
   8  -4   3        2.29        1.06      1.48 o
  -8  -3   3       20.48       14.83      2.86 o
  -7  -3   3        1.39        0.23      0.38 o
  -6  -3   3       33.11       31.72      3.58 o
  -5  -3   3       22.11       22.10      1.29 o
  -4  -3   3       35.81       40.38      1.50 o
  -3  -3   3       31.74       30.07      1.46 o
  -2  -3   3     2356.40     2506.37     47.66 o
  -1  -3   3      333.20      338.12      4.88 o
   0  -3   3       31.70       26.89      1.54 o
   1  -3   3      425.86      379.69      5.64 o
   2  -3   3       37.90       38.76      1.27 o
   3  -3   3       30.97       32.40      3.62 o
   4  -3   3       33.16       28.09      5.31 o
   5  -3   3       16.94       12.42      2.53 o
   6  -3   3       46.42       52.79      5.53 o
   7  -3   3        0.86        1.19      0.88 o
   8  -3   3        0.48        1.58      1.98 o
  -9  -2   3        2.18        0.73      0.63 o
  -8  -2   3       21.55       16.89      2.90 o
  -7  -2   3        8.31       10.00      0.87 o
  -6  -2   3       11.05        7.17      0.88 o
  -5  -2   3        7.77        9.73      1.15 o
  -4  -2   3      769.49      851.54     10.08 o
  -3  -2   3      165.17      164.76      3.40 o
  -2  -2   3        5.14        4.66      0.89 o
  -1  -2   3       57.61       49.35      1.92 o
   0  -2   3        0.68        3.14      1.09 o
   1  -2   3       38.62       28.94      1.26 o
   2  -2   3       26.61       33.55      2.60 o
   3  -2   3       35.46       33.29      2.40 o
   4  -2   3       78.77       86.68      4.82 o
   5  -2   3       16.00       14.80      2.13 o
   6  -2   3        8.20        8.36      1.97 o
   7  -2   3        2.17        1.92      1.13 o
   8  -2   3        0.78        1.29      1.07 o
  -9  -1   3        1.80        0.31      0.40 o
  -8  -1   3        0.35        0.71      1.04 o
  -7  -1   3        0.98        0.91      0.35 o
  -6  -1   3       72.06       75.84      4.68 o
  -5  -1   3       10.39        9.14      1.33 o
  -4  -1   3       88.37       99.39      3.79 o
  -3  -1   3       50.13       50.53      1.91 o
  -2  -1   3     1220.22     1142.44     19.71 o
  -1  -1   3     1380.14     1286.17     12.84 o
   0  -1   3     1234.72     1162.00      9.98 o
   1  -1   3      123.59      115.68      2.55 o
   2  -1   3       10.88        9.97      0.94 o
   3  -1   3       86.21       88.53      2.17 o
   4  -1   3      122.16      131.83      2.95 o
   5  -1   3       16.74       15.25      1.66 o
   6  -1   3        8.46        5.80      0.87 o
   7  -1   3        5.42        6.99      4.35 o
  -9   0   3        0.62        0.35      0.42 o
  -8   0   3        1.90        0.74      0.49 o
  -7   0   3        0.46        0.65      0.47 o
  -6   0   3       94.78      105.71      3.17 o
  -5   0   3        0.06        0.84      0.63 o
  -4   0   3      326.72      338.32      5.73 o
  -3   0   3     1190.20     1193.10     13.13 o
  -1   0   3      526.48      455.25      7.54 o
   0   0   3       75.94       69.70      2.42 o
   1   0   3       35.26       35.62      1.56 o
   2   0   3      492.62      480.27      6.57 o
   3   0   3      210.79      223.91      3.73 o
   4   0   3      115.60      132.80      2.65 o
   5   0   3        9.86       14.07      1.59 o
   6   0   3        0.11        0.85      0.34 o
   7   0   3       11.64       10.35      4.92 o
  -9   1   3        0.01        0.18      0.21 o
  -8   1   3       17.38        6.37      1.62 o
  -7   1   3        2.26        2.12      0.69 o
  -6   1   3        1.86        2.05      0.93 o
  -5   1   3        3.76        2.53      0.79 o
  -4   1   3      692.08      680.07     11.71 o
  -3   1   3      246.76      216.49      4.52 o
  -2   1   3       96.78       87.36      2.85 o
  -1   1   3        0.38        1.07      1.14 o
   0   1   3      219.64      198.81      3.45 o
   1   1   3      732.48      701.70      7.18 o
   2   1   3      551.28      600.46      8.04 o
   3   1   3        0.12        1.76      0.70 o
   4   1   3       54.31       60.96      2.14 o
   5   1   3       32.53       33.75      1.61 o
   6   1   3        1.28        1.01      0.35 o
  -9   2   3        0.06        0.41      0.33 o
  -8   2   3        0.01        0.37      0.28 o
  -7   2   3        1.97        2.26      0.61 o
  -6   2   3        0.26        0.91      0.42 o
  -5   2   3       14.74       13.35      1.94 o
  -4   2   3       26.52       27.75      1.66 o
  -3   2   3       74.33       73.28      2.42 o
  -2   2   3       47.16       40.22      1.87 o
  -1   2   3      332.20      307.60      4.73 o
   0   2   3      670.15      639.51      8.91 o
   1   2   3        8.76        8.26      1.12 o
   2   2   3      602.21      655.64      7.77 o
   3   2   3       41.52       52.42      1.75 o
   4   2   3        5.38        3.36      0.84 o
   5   2   3        5.87        4.99      0.79 o
   6   2   3        5.72        1.87      0.80 o
  -9   3   3        0.66        0.38      0.81 o
  -8   3   3        0.22        0.72      0.67 o
  -7   3   3        5.97        3.44      0.68 o
  -6   3   3        0.56        1.61      0.65 o
  -5   3   3       60.86       60.96      4.82 o
  -4   3   3      112.06      106.12      3.11 o
  -3   3   3       24.24       22.21      1.56 o
  -2   3   3      288.57      290.46      5.40 o
  -1   3   3       32.41       31.05      1.75 o
   0   3   3      604.80      646.81      9.08 o
   1   3   3       38.70       40.16      1.72 o
   2   3   3        9.44       13.97      1.08 o
   3   3   3       88.86       90.79      2.33 o
   4   3   3       55.75       57.42      1.74 o
   5   3   3        1.26        0.89      0.50 o
  -9   4   3        0.02        1.01      0.56 o
  -8   4   3        0.03        0.53      0.27 o
  -7   4   3        6.09        2.58      0.76 o
  -6   4   3       11.75        7.16      1.20 o
  -5   4   3       11.87       12.57      1.54 o
  -4   4   3       28.73       32.55      2.11 o
  -3   4   3        4.49        4.26      1.31 o
  -2   4   3       16.55       19.65      1.55 o
  -1   4   3       88.32       89.81      2.85 o
   0   4   3      700.88      769.43     16.64 o
   1   4   3       59.91       60.28      2.29 o
   2   4   3       97.79       93.39      3.85 o
   3   4   3       34.86       35.92      1.83 o
   4   4   3        0.27        0.94      0.54 o
   5   4   3        5.10        3.30      1.85 o
   6   4   3        1.08        0.93      0.65 o
  -9   5   3        0.15        0.05      0.59 o
  -8   5   3        0.17        0.73      0.56 o
  -7   5   3        8.23        4.03      1.46 o
  -6   5   3        0.03        0.45      0.28 o
  -5   5   3        1.13        1.48      0.60 o
  -4   5   3        0.46        1.66      0.56 o
  -3   5   3        3.52        3.22      0.77 o
  -2   5   3      847.54      983.93     14.66 o
  -1   5   3        2.61        3.86      0.94 o
   0   5   3       10.45        8.94      1.29 o
   1   5   3       45.97       39.79      2.54 o
   2   5   3        3.89        4.56      1.17 o
   3   5   3        7.09        4.31      0.92 o
   4   5   3       10.11        3.98      2.19 o
   5   5   3        0.94        0.40      0.46 o
  -9   6   3        1.26        0.34      0.39 o
  -8   6   3        0.90        0.69      0.51 o
  -7   6   3        3.58        2.13      1.24 o
  -6   6   3        1.81        1.78      3.36 o
  -5   6   3        1.55        2.00      0.70 o
  -4   6   3       79.63       89.50      3.80 o
  -3   6   3       27.48       19.66      1.70 o
  -2   6   3        1.77        1.95      0.69 o
  -1   6   3       34.21       30.62      2.15 o
   0   6   3       32.54       26.82      2.43 o
   1   6   3        7.34        4.16      1.89 o
   2   6   3       31.58       25.72      2.56 o
   3   6   3        1.43        1.43      1.23 o
  -8   7   3        1.05        0.32      0.34 o
  -7   7   3        0.11        0.78      0.69 o
  -6   7   3        0.15        0.46      0.58 o
  -5   7   3       44.52       50.33      9.27 o
  -4   7   3       14.96       11.88      2.31 o
  -3   7   3       16.00       14.33      1.90 o
  -2   7   3       41.51       41.28      6.03 o
  -1   7   3        4.35        3.13      1.01 o
   0   7   3        0.42        1.39      0.67 o
   1   7   3        0.88        2.14      0.81 o
   2   7   3        1.45        0.58      0.47 o
   3   7   3        7.11        3.16      2.18 o
  -7   8   3       11.55       11.54      2.86 o
  -6   8   3        8.92        6.54      2.13 o
  -5   8   3        1.36        0.69      0.79 o
  -4   8   3       15.55       11.98      2.05 o
  -3   8   3        1.18        2.69      0.94 o
  -2   8   3        9.65        6.24      1.73 o
  -1   8   3        0.85        0.61      0.50 o
   0   8   3       18.94       13.12      2.80 o
   1   8   3       18.13       20.26      3.49 o
   2   8   3        6.47        4.36      2.17 o
  -6   9   3        1.35        1.12      0.82 o
  -5   9   3        5.76        4.01      1.38 o
  -4   9   3        3.72        1.01      0.57 o
  -3   9   3        0.60        0.83      0.56 o
  -2   9   3        3.29        2.21      1.22 o
  -1   9   3       19.73       13.96      1.99 o
   0   9   3        4.07        4.87      1.33 o
   1   9   3        4.34        0.93      0.80 o
  -4  10   3        1.78        1.38      1.05 o
  -3  10   3        7.31        3.25      1.28 o
  -2  10   3        1.98        2.92      1.00 o
   0 -11   4        0.09        0.32      0.36 o
   1 -11   4        1.40        0.78      0.66 o
   2 -11   4        0.23        1.28      1.02 o
   3 -11   4        0.27        0.34      0.37 o
  -2 -10   4        0.63        0.71      0.68 o
  -1 -10   4        5.38        3.51      2.50 o
   0 -10   4        0.39        1.69      0.88 o
   1 -10   4        0.49        0.68      0.62 o
   2 -10   4        5.27        2.78      1.70 o
   3 -10   4        2.40        0.64      0.51 o
   4 -10   4        1.55        0.93      0.76 o
   5 -10   4        0.10        0.75      0.84 o
  -4  -9   4        2.13        0.67      0.68 o
  -3  -9   4        7.01        3.32      2.30 o
  -2  -9   4        0.00        0.75      0.68 o
  -1  -9   4        3.94        1.67      0.69 o
   0  -9   4        2.05        2.47      1.63 o
   1  -9   4       69.17       81.32      6.18 o
   2  -9   4       12.57        9.31      1.93 o
   3  -9   4        5.13        2.26      1.15 o
   4  -9   4        1.55        0.63      1.15 o
   5  -9   4        1.38        1.01      2.20 o
   6  -9   4        0.69        0.49      1.74 o
  -5  -8   4        2.65        1.02      0.84 o
  -4  -8   4        0.41        2.08      1.64 o
  -3  -8   4       48.15       45.92      3.78 o
  -2  -8   4        0.99        1.44      0.73 o
  -1  -8   4       85.45       96.00      5.55 o
   0  -8   4      140.49      151.45      5.83 o
   1  -8   4       79.26       85.32      5.13 o
   2  -8   4        0.87        0.85      0.40 o
   3  -8   4        1.47        1.38      0.52 o
   4  -8   4        1.77        1.29      0.60 o
   5  -8   4        3.46        7.20      4.15 o
   6  -8   4        0.27        0.99      1.95 o
   7  -8   4        0.08        0.84      1.34 o
  -6  -7   4        0.03        0.52      0.60 o
  -5  -7   4       31.04       24.93      3.87 o
  -4  -7   4       27.78       24.27      4.13 o
  -3  -7   4        9.62        7.33      1.45 o
  -2  -7   4       62.81       68.59      4.34 o
  -1  -7   4       50.40       49.10      2.52 o
   0  -7   4       27.72       22.75      2.35 o
   1  -7   4        8.96        9.86      1.47 o
   2  -7   4        0.55        1.44      0.64 o
   3  -7   4        5.12        5.10      1.19 o
   4  -7   4        5.77        3.10      0.57 o
   5  -7   4        0.83        0.17      0.25 o
   6  -7   4        0.45        0.44      0.77 o
   7  -7   4        0.00        2.98      2.96 o
  -7  -6   4        0.88        0.17      0.35 o
  -6  -6   4       12.51        9.56      2.40 o
  -5  -6   4        9.84        4.61      2.35 o
  -4  -6   4        0.02        0.46      0.74 o
  -3  -6   4        0.47        1.49      0.98 o
  -2  -6   4        0.25        1.64      0.59 o
  -1  -6   4       28.44       27.17      1.79 o
   0  -6   4       15.97       12.03      1.23 o
   1  -6   4        1.17        1.71      0.70 o
   2  -6   4       49.41       53.27      3.31 o
   3  -6   4        0.52        1.66      0.55 o
   4  -6   4        4.55        4.48      0.83 o
   5  -6   4        6.15        5.52      2.31 o
   6  -6   4        0.68        2.48      2.57 o
   7  -6   4        3.79       10.00      5.43 o
   8  -6   4        0.45        2.90      2.40 o
  -7  -5   4       25.96       21.94      3.67 o
  -6  -5   4        0.54        0.87      0.79 o
  -5  -5   4        0.01        1.09      0.98 o
  -4  -5   4       34.37       41.09      3.07 o
  -3  -5   4        5.31        6.96      1.16 o
  -2  -5   4        7.24        6.84      1.12 o
  -1  -5   4        0.86        1.60      0.70 o
   0  -5   4      206.27      217.01      4.26 o
   1  -5   4       14.74       16.51      1.16 o
   2  -5   4      101.27      115.58      2.84 o
   3  -5   4       14.24       12.09      0.91 o
   4  -5   4       11.52       12.23      2.14 o
   5  -5   4       33.42       43.45     15.30 o
   6  -5   4        0.48        0.87      1.65 o
   7  -5   4        6.15        3.41      3.56 o
   8  -5   4        0.46        0.87      0.85 o
  -8  -4   4        7.70        2.09      1.61 o
  -7  -4   4        6.67        5.07      3.29 o
  -6  -4   4       18.57       21.68      3.77 o
  -5  -4   4       12.91        9.68      0.85 o
  -4  -4   4        2.39        2.74      0.58 o
  -3  -4   4       43.69       38.25      2.90 o
  -2  -4   4      282.03      296.51      5.24 o
  -1  -4   4       98.27      127.63      3.16 o
   0  -4   4      244.76      257.55      4.79 o
   1  -4   4        0.00        1.79      0.78 o
   2  -4   4      214.01      241.19      4.25 o
   3  -4   4        1.70        2.53      0.57 o
   4  -4   4        1.13        2.17      1.27 o
   5  -4   4       33.17       36.71      3.95 o
   6  -4   4        5.69        4.06      1.93 o
   7  -4   4        2.92        4.32      3.95 o
   8  -4   4        0.91        1.22      2.02 o
  -8  -3   4        3.60        2.81      1.96 o
  -7  -3   4       14.86        7.05      2.07 o
  -6  -3   4        8.76        8.22      1.18 o
  -5  -3   4       30.08       33.58      1.48 o
  -4  -3   4      106.59      117.34      2.93 o
  -3  -3   4        1.13        1.95      0.88 o
  -2  -3   4       24.84       23.20      1.48 o
  -1  -3   4        0.59        2.66      0.90 o
   0  -3   4      263.17      249.11      4.46 o
   1  -3   4      686.82      674.55      9.13 o
   2  -3   4       10.39        8.79      0.96 o
   3  -3   4       17.65       22.69      2.25 o
   4  -3   4       44.55       41.39      3.05 o
   5  -3   4       22.28       29.43      4.40 o
   6  -3   4       20.00       18.16      5.23 o
   7  -3   4        0.48        4.29      3.76 o
   8  -3   4        0.07        0.81      1.54 o
  -9  -2   4        1.47        0.49      0.54 o
  -8  -2   4        1.20        0.83      0.70 o
  -7  -2   4        0.05        1.19      0.47 o
  -6  -2   4       13.04       12.47      1.28 o
  -5  -2   4       15.17       13.72      1.27 o
  -4  -2   4        3.55        4.88      1.03 o
  -3  -2   4        1.65        3.16      0.74 o
  -2  -2   4      189.82      176.84      3.73 o
  -1  -2   4      785.06      778.10     10.47 o
   0  -2   4       15.22       10.01      1.12 o
   1  -2   4       10.66       10.29      0.85 o
   2  -2   4      302.30      304.04      7.63 o
   3  -2   4       84.79      100.79      4.46 o
   4  -2   4       42.21       38.97      3.61 o
   5  -2   4        0.59        1.03      0.84 o
   6  -2   4        0.15        0.44      0.59 o
   7  -2   4        2.30        3.99      4.26 o
   8  -2   4        0.67        0.88      0.99 o
  -9  -1   4        1.61        1.02      0.77 o
  -8  -1   4        6.58        5.86      2.10 o
  -7  -1   4        2.39        1.79      0.93 o
  -6  -1   4        0.00        0.65      0.42 o
  -5  -1   4       28.37       27.50      2.17 o
  -4  -1   4      429.03      433.78     11.46 o
  -3  -1   4       53.71       50.77      3.08 o
  -2  -1   4      187.17      194.50      4.19 o
  -1  -1   4      249.55      255.50      4.03 o
   0  -1   4      858.73      797.02      7.93 o
   1  -1   4      184.94      185.22      3.42 o
   2  -1   4        2.42        2.59      0.60 o
   3  -1   4       16.70       22.66      1.06 o
   4  -1   4       60.89       69.81      2.02 o
   5  -1   4        0.76        0.83      0.68 o
   6  -1   4        1.53        2.13      0.48 o
   7  -1   4        2.49        2.31      3.46 o
  -9   0   4        0.25        0.09      0.23 o
  -8   0   4        1.59        1.53      0.82 o
  -7   0   4       29.60       32.31      5.03 o
  -6   0   4       40.34       35.11      2.16 o
  -5   0   4       57.21       54.60      2.45 o
  -4   0   4       96.66       96.54      2.88 o
  -3   0   4      256.82      261.76      5.05 o
  -2   0   4      397.38      356.70      5.19 o
  -1   0   4      401.67      407.45      5.63 o
   0   0   4       12.44       12.05      1.42 o
   1   0   4       22.40       24.41      1.37 o
   2   0   4      811.91      906.31     11.14 o
   3   0   4       13.40       13.02      0.92 o
   4   0   4        1.20        2.42      0.66 o
   5   0   4        4.85        2.89      0.64 o
   6   0   4       11.42        8.38      0.90 o
   7   0   4        1.47        1.13      1.48 o
  -9   1   4        4.11        0.59      1.59 o
  -8   1   4        0.58        0.66      0.46 o
  -7   1   4       20.46       17.12      2.07 o
  -6   1   4        0.74        1.04      0.51 o
  -5   1   4       31.60       36.10      2.60 o
  -4   1   4       35.16       31.30      1.91 o
  -3   1   4      360.23      360.26      6.31 o
  -2   1   4      492.12      489.13      7.61 o
  -1   1   4       33.25       29.44      1.77 o
   0   1   4      988.54      976.62     12.66 o
   1   1   4      131.06      126.40      3.11 o
   2   1   4        4.64        5.00      0.76 o
   3   1   4       18.09       20.18      1.20 o
   4   1   4       26.76       29.66      1.43 o
   5   1   4        1.40        1.27      0.34 o
   6   1   4        1.08        0.61      0.33 o
  -9   2   4        0.24        0.88      0.79 o
  -8   2   4        2.36        1.43      1.01 o
  -7   2   4        6.55        4.63      1.02 o
  -6   2   4        7.42        6.29      1.40 o
  -5   2   4       40.78       39.24      2.46 o
  -4   2   4      149.73      165.78      5.04 o
  -3   2   4       48.18       38.49      4.23 o
  -2   2   4      174.58      174.23      5.79 o
  -1   2   4      275.25      265.42      5.04 o
   0   2   4       97.06       96.75      2.82 o
   1   2   4       71.45       83.30      2.49 o
   2   2   4       25.30       33.59      1.78 o
   3   2   4        2.83        2.75      0.66 o
   4   2   4        4.44        3.15      0.50 o
   5   2   4        3.48        3.06      0.65 o
   6   2   4        0.66        0.23      0.27 o
  -9   3   4        1.49        0.60      0.43 o
  -8   3   4        1.38        0.86      1.79 o
  -7   3   4        2.93        1.75      0.57 o
  -6   3   4        0.00        0.61      0.41 o
  -5   3   4        0.41        1.68      0.62 o
  -4   3   4       64.34       68.98      3.06 o
  -3   3   4      148.29      143.79      3.96 o
  -2   3   4       45.58       41.67      2.24 o
  -1   3   4      194.55      195.38      4.32 o
   0   3   4       36.61       41.30      1.89 o
   1   3   4        6.05        9.79      1.58 o
   2   3   4       31.85       33.32      1.87 o
   3   3   4        0.82        1.72      0.53 o
   4   3   4        8.61        7.67      0.98 o
   5   3   4       13.52        8.43      1.17 o
   6   3   4       22.09       17.06      6.00 o
  -9   4   4        1.34        0.76      0.46 o
  -8   4   4        0.22        0.70      0.93 o
  -7   4   4        3.86        2.21      0.77 o
  -6   4   4       56.76       66.68      3.40 o
  -5   4   4       10.20        6.29      1.06 o
  -4   4   4        7.93        6.44      1.16 o
  -3   4   4       96.58      103.39      3.38 o
  -2   4   4       97.94      100.30      3.67 o
  -1   4   4        6.27        5.67      1.01 o
   0   4   4      101.52      116.69      5.11 o
   1   4   4       48.58       52.06      2.38 o
   2   4   4       60.88       69.67      2.71 o
   3   4   4      107.79      107.43      4.62 o
   4   4   4        5.92        3.74      1.11 o
   5   4   4        0.00        0.41      0.43 o
  -9   5   4        0.24        0.54      0.34 o
  -8   5   4       16.09       15.76      3.37 o
  -7   5   4        0.08        0.54      0.54 o
  -6   5   4        0.06        0.21      0.38 o
  -5   5   4        1.81        2.24      1.34 o
  -4   5   4       35.62       33.42      2.77 o
  -3   5   4        7.78        8.28      1.58 o
  -2   5   4      109.84      114.88      4.11 o
  -1   5   4       25.87       32.63      3.07 o
   0   5   4       65.88       72.01      3.66 o
   1   5   4       83.75       77.78      3.41 o
   2   5   4        2.06        2.21      0.77 o
   3   5   4        6.13        6.62      1.11 o
   4   5   4       21.99       20.26      3.13 o
   5   5   4        1.60        0.47      0.49 o
  -9   6   4        0.07        0.21      0.45 o
  -8   6   4        0.00        0.21      0.55 o
  -7   6   4        0.01        0.79      0.76 o
  -6   6   4        3.95        2.05      1.81 o
  -5   6   4        0.12        2.05      1.35 o
  -4   6   4       30.77       26.79      2.71 o
  -3   6   4        0.68        2.22      0.98 o
  -2   6   4       52.52       56.33      3.93 o
  -1   6   4        1.89        0.88      0.65 o
   0   6   4       13.59       11.50      1.64 o
   1   6   4        1.18        1.43      0.61 o
   2   6   4       68.63       80.56      5.96 o
   3   6   4        0.07        0.39      0.32 o
   4   6   4        4.59        3.81      1.90 o
  -8   7   4        0.21        0.92      0.75 o
  -7   7   4        0.00        0.51      0.74 o
  -6   7   4        2.71        1.61      0.97 o
  -5   7   4        2.10        1.47      0.86 o
  -4   7   4       76.60       82.84      6.91 o
  -3   7   4       10.39        9.02      1.79 o
  -2   7   4       42.10       40.36      4.06 o
  -1   7   4       45.42       37.34      4.19 o
   0   7   4       32.37       26.84      2.53 o
   1   7   4        1.81        1.32      0.59 o
   2   7   4        1.45        2.56      1.22 o
   3   7   4        3.05        1.31      0.90 o
  -7   8   4        0.37        0.51      0.52 o
  -6   8   4       42.75       50.62      5.64 o
  -5   8   4        1.31        0.87      1.15 o
  -4   8   4        3.93        3.16      1.35 o
  -3   8   4       25.47       25.97      2.84 o
  -2   8   4       10.79        7.37      1.82 o
  -1   8   4        6.30        3.93      1.92 o
   0   8   4        1.18        1.23      1.50 o
   1   8   4       10.88        9.94      1.91 o
   2   8   4        0.80        0.59      0.64 o
  -6   9   4        0.32        0.29      0.36 o
  -5   9   4        1.15        0.82      1.07 o
  -4   9   4        9.73        8.39      2.31 o
  -3   9   4        1.78        0.74      0.93 o
  -2   9   4        3.40        1.39      0.76 o
  -1   9   4        4.63        3.34      2.24 o
   0   9   4        0.11        0.61      0.48 o
   0 -11   5        0.02        0.64      0.58 o
   1 -11   5        0.96        0.72      0.80 o
   2 -11   5        0.01        0.35      1.07 o
   3 -11   5       14.39       10.76      2.36 o
  -3 -10   5        9.84        8.12      2.46 o
  -2 -10   5        2.47        0.82      0.92 o
  -1 -10   5        3.77        3.23      2.11 o
   0 -10   5        4.75        2.93      1.64 o
   1 -10   5        8.85        5.67      2.50 o
   2 -10   5        0.19        0.55      0.46 o
   3 -10   5        0.82        0.36      0.63 o
   4 -10   5        2.87        0.95      1.50 o
   5 -10   5        0.64        0.39      1.45 o
  -4  -9   5        7.94        2.37      1.82 o
  -3  -9   5        2.36        0.92      0.81 o
  -2  -9   5        7.02        4.68      2.16 o
  -1  -9   5        0.05        0.77      0.58 o
   0  -9   5        0.20        1.10      0.87 o
   1  -9   5       24.05       24.75      6.29 o
   2  -9   5        0.10        0.35      0.25 o
   3  -9   5        1.93        0.61      0.31 o
   4  -9   5        4.35        3.32      1.59 o
   5  -9   5        0.56        0.50      0.80 o
  -5  -8   5        0.01        0.27      0.43 o
  -4  -8   5        0.13        0.43      0.52 o
  -3  -8   5        3.84        5.76      1.41 o
  -2  -8   5        5.04        3.47      1.05 o
  -1  -8   5       76.61       75.16      4.70 o
   0  -8   5        0.82        2.06      0.99 o
   1  -8   5        9.86        5.94      1.86 o
   2  -8   5       43.57       42.05      6.51 o
   3  -8   5        3.78        2.04      1.20 o
   4  -8   5       73.02       65.95      5.62 o
   5  -8   5        0.16        0.33      0.60 o
   6  -8   5        0.27        0.73      1.10 o
  -6  -7   5        2.57        0.51      0.59 o
  -5  -7   5        8.79        5.39      3.52 o
  -4  -7   5       23.47       22.80      2.46 o
  -3  -7   5       31.24       30.52      2.61 o
  -2  -7   5        4.00        5.93      1.16 o
  -1  -7   5       21.89       23.81      2.70 o
   0  -7   5      212.26      223.76      5.53 o
   1  -7   5        0.91        2.25      0.61 o
   2  -7   5       60.21       70.55      6.52 o
   3  -7   5        0.20        0.39      0.53 o
   4  -7   5        9.84        8.98      1.48 o
   5  -7   5        1.39        0.62      0.77 o
   6  -7   5        4.00        4.81      4.02 o
   7  -7   5        0.54        0.59      2.13 o
  -7  -6   5        0.52        0.35      0.49 o
  -6  -6   5        5.04        2.79      2.05 o
  -5  -6   5        1.71        1.97      0.73 o
  -4  -6   5       36.60       36.06      3.16 o
  -3  -6   5        5.73        7.38      1.10 o
  -2  -6   5      171.98      180.40      5.55 o
  -1  -6   5        0.24        1.25      0.54 o
   0  -6   5        8.24       10.81      1.46 o
   1  -6   5        2.18        3.13      0.68 o
   2  -6   5       30.18       33.80      1.83 o
   3  -6   5        1.53        1.25      0.37 o
   4  -6   5       19.77       16.65      4.40 o
   5  -6   5        0.80        2.21      2.06 o
   6  -6   5        4.27        3.57      2.74 o
   7  -6   5        0.10        0.20      2.26 o
  -7  -5   5        0.21        1.00      0.81 o
  -6  -5   5       23.41       22.15      4.25 o
  -5  -5   5        0.01        0.58      0.33 o
  -4  -5   5       18.65       22.93      1.82 o
  -3  -5   5       12.95        7.88      2.34 o
  -2  -5   5       51.95       61.21      2.31 o
  -1  -5   5        2.26        1.68      0.56 o
   0  -5   5        0.79        1.55      0.64 o
   1  -5   5       29.76       34.66      1.75 o
   2  -5   5      171.87      192.25      5.12 o
   3  -5   5        3.80        3.27      0.59 o
   4  -5   5       22.00       21.86      3.26 o
   5  -5   5        0.00        2.25      2.07 o
   6  -5   5       17.08       17.45      6.56 o
   7  -5   5        0.20        0.68      1.96 o
  -8  -4   5        0.54        0.02      0.13 o
  -7  -4   5        0.35        1.24      0.88 o
  -6  -4   5       14.23       16.12      2.10 o
  -5  -4   5       24.14       26.35      1.89 o
  -4  -4   5      218.27      261.62      6.62 o
  -3  -4   5        0.51        1.69      0.67 o
  -2  -4   5       67.55       65.28      2.40 o
  -1  -4   5       31.24       33.08      1.82 o
   0  -4   5      454.66      496.46      7.62 o
   1  -4   5        0.26        1.65      0.61 o
   2  -4   5       86.45       85.47      2.36 o
   3  -4   5        7.02        8.07      0.47 o
   4  -4   5      155.01      171.61      6.78 o
   5  -4   5        0.00        1.48      1.96 o
   6  -4   5       14.60       17.17      9.18 o
   7  -4   5        4.81        4.10      3.82 o
  -8  -3   5       20.80       15.90      3.15 o
  -7  -3   5        1.02        1.24      0.60 o
  -6  -3   5       68.62       70.10      4.80 o
  -5  -3   5        4.36        2.64      0.60 o
  -4  -3   5       52.63       46.70      2.07 o
  -3  -3   5        0.76        1.32      0.50 o
  -2  -3   5      287.15      287.89      5.36 o
  -1  -3   5       26.00       23.27      1.87 o
   0  -3   5      174.42      199.10      4.22 o
   1  -3   5       84.85       90.33      2.41 o
   2  -3   5      547.07      591.54      7.25 o
   3  -3   5       46.01       48.31      3.14 o
   4  -3   5       57.09       64.10      7.75 o
   5  -3   5       41.26       39.48      4.09 o
   6  -3   5        0.49        0.93      2.43 o
   7  -3   5        0.49        1.31      1.34 o
  -9  -2   5        0.00        0.15      0.32 o
  -8  -2   5        4.30        1.10      0.82 o
  -7  -2   5        3.94        2.74      1.19 o
  -6  -2   5        0.06        0.54      1.04 o
  -5  -2   5        0.47        1.56      0.72 o
  -4  -2   5       90.35       95.10      3.01 o
  -3  -2   5      147.81      136.94      5.27 o
  -2  -2   5       29.98       33.50      2.20 o
  -1  -2   5       70.44       73.98      2.76 o
   0  -2   5      997.45     1073.26     15.27 o
   1  -2   5      278.57      288.55      4.73 o
   2  -2   5       16.50       15.34      0.81 o
   3  -2   5       28.70       24.15      3.23 o
   4  -2   5       10.02        8.16      1.51 o
   5  -2   5        0.11        1.41      0.95 o
   6  -2   5        0.19        0.47      0.60 o
   7  -2   5        0.11        1.49      1.27 o
  -9  -1   5        2.78        2.44      1.81 o
  -8  -1   5        3.03        2.24      0.92 o
  -7  -1   5        2.12        1.42      0.59 o
  -6  -1   5       27.54       26.26      2.41 o
  -5  -1   5       29.22       23.92      1.85 o
  -4  -1   5        0.15        0.52      0.41 o
  -3  -1   5       71.52       70.91      2.60 o
  -2  -1   5     1251.73     1290.90     16.75 o
  -1  -1   5        4.13        3.22      0.80 o
   0  -1   5     1027.30     1021.64     13.27 o
   1  -1   5        2.26        2.69      0.95 o
   2  -1   5        6.57        9.18      0.97 o
   3  -1   5       13.72       12.44      0.91 o
   4  -1   5        0.48        1.41      0.61 o
   5  -1   5       10.95        9.72      1.08 o
   6  -1   5       10.72       11.82      2.12 o
   7  -1   5        2.99        2.73      2.93 o
  -9   0   5        0.15        0.20      0.36 o
  -8   0   5        8.37        7.88      1.95 o
  -7   0   5        0.07        0.88      0.49 o
  -6   0   5        9.53        7.36      1.59 o
  -5   0   5       96.70      100.44      3.65 o
  -4   0   5      558.32      563.44      8.33 o
  -3   0   5      683.29      712.27     10.33 o
  -2   0   5      511.85      541.45      8.36 o
  -1   0   5       14.56       19.31      2.23 o
   0   0   5       62.66       75.32      2.38 o
   1   0   5       39.82       43.13      1.77 o
   2   0   5        9.49       10.51      1.20 o
   3   0   5       49.79       52.72      2.51 o
   4   0   5       25.79       26.48      1.41 o
   5   0   5       19.79       19.44      1.52 o
   6   0   5        0.57        1.90      1.92 o
  -9   1   5        0.02        0.19      0.24 o
  -8   1   5       11.31        8.56      2.51 o
  -7   1   5        7.81        2.29      0.94 o
  -6   1   5       14.17       11.04      1.80 o
  -5   1   5      255.29      289.68      5.31 o
  -4   1   5        0.40        1.01      0.77 o
  -3   1   5      274.66      280.03      5.55 o
  -2   1   5       56.17       48.46      2.48 o
  -1   1   5       40.81       33.25      1.96 o
   0   1   5       59.02       51.01      2.74 o
   1   1   5       39.99       42.46      1.87 o
   2   1   5       14.02       11.51      1.23 o
   3   1   5       23.80       26.83      1.73 o
   4   1   5        1.03        2.30      0.79 o
   5   1   5        5.28        2.05      0.69 o
   6   1   5       11.83        8.74      4.95 o
  -9   2   5        0.22        0.76      0.47 o
  -8   2   5        1.59        1.23      1.94 o
  -7   2   5        8.70        7.14      2.40 o
  -6   2   5        6.46        6.06      1.50 o
  -5   2   5       40.67       38.36      2.10 o
  -4   2   5      100.63       94.56      3.58 o
  -3   2   5      134.29      126.54      3.42 o
  -2   2   5       68.63       59.06      2.43 o
  -1   2   5        0.98        2.02      0.69 o
   0   2   5        4.55        3.36      1.29 o
   1   2   5        0.39        2.12      0.79 o
   2   2   5        2.14        2.72      0.78 o
   3   2   5        0.24        0.98      0.43 o
   4   2   5        9.05        4.39      1.06 o
   5   2   5        2.80        1.76      1.45 o
  -9   3   5        0.48        0.71      1.87 o
  -8   3   5        3.95        1.79      1.29 o
  -7   3   5        2.32        0.64      0.76 o
  -6   3   5        2.14        1.65      0.65 o
  -5   3   5        8.99        8.99      1.58 o
  -4   3   5       27.86       22.77      2.52 o
  -3   3   5        2.62        2.07      0.56 o
  -2   3   5       12.52       13.96      1.34 o
  -1   3   5        2.61        2.81      1.04 o
   0   3   5        2.91        2.92      1.08 o
   1   3   5        7.14        4.37      1.47 o
   2   3   5       28.27       30.38      2.23 o
   3   3   5      100.21       94.39      6.15 o
   4   3   5       16.94       11.04      1.48 o
   5   3   5        4.31        0.81      1.10 o
  -9   4   5        1.62        0.14      0.41 o
  -8   4   5        0.70        1.08      1.11 o
  -7   4   5        1.36        1.57      0.95 o
  -6   4   5        2.67        0.97      1.09 o
  -5   4   5        2.40        1.40      0.74 o
  -4   4   5        0.55        1.06      0.49 o
  -3   4   5        2.36        4.28      0.90 o
  -2   4   5       34.78       37.50      2.71 o
  -1   4   5        0.25        2.61      0.86 o
   0   4   5       34.27       33.48      1.97 o
   1   4   5      283.98      283.59      7.19 o
   2   4   5      168.68      179.81      7.34 o
   3   4   5        0.58        0.46      0.32 o
   4   4   5        6.64        5.43      1.05 o
   5   4   5        2.40        0.35      0.61 o
  -9   5   5        0.46        0.54      0.57 o
  -8   5   5        0.26        0.81      0.72 o
  -7   5   5        0.01        0.98      0.98 o
  -6   5   5        1.71        1.25      1.01 o
  -5   5   5        0.00        1.28      2.20 o
  -4   5   5       34.96       37.08      4.71 o
  -3   5   5       13.80       15.42      2.33 o
  -2   5   5       17.32       15.48      2.26 o
  -1   5   5       82.92       79.01      3.74 o
   0   5   5      116.96      128.31      5.07 o
   1   5   5        0.95        0.91      0.48 o
   2   5   5        9.96        4.64      1.07 o
   3   5   5       24.16       20.73      6.46 o
   4   5   5        0.58        0.12      0.27 o
  -8   6   5        0.00        0.55      0.49 o
  -7   6   5        0.01        0.76      1.23 o
  -6   6   5        0.56        1.62      1.04 o
  -5   6   5        0.14        1.96      1.24 o
  -4   6   5       15.55       13.12      2.69 o
  -3   6   5        7.67        6.34      1.39 o
  -2   6   5        2.78        4.59      1.22 o
  -1   6   5       10.51        8.66      1.71 o
   0   6   5       39.60       33.21      3.36 o
   1   6   5       35.31       37.24      6.85 o
   2   6   5        0.09        0.89      0.59 o
   3   6   5        3.44        0.49      0.53 o
  -8   7   5        0.26        0.21      0.22 o
  -7   7   5        2.76        1.59      1.37 o
  -6   7   5        0.46        0.95      0.87 o
  -5   7   5       13.95       12.23      2.70 o
  -4   7   5        0.29        1.01      0.67 o
  -3   7   5       10.54        4.45      1.48 o
  -2   7   5       41.93       44.41      3.63 o
  -1   7   5       15.03       13.81      2.32 o
   0   7   5        2.25        2.63      1.16 o
   1   7   5        0.12        1.10      0.60 o
   2   7   5        1.28        0.52      0.58 o
  -7   8   5        9.09        5.56      2.41 o
  -6   8   5        5.76        2.64      1.59 o
  -5   8   5        1.43        1.02      0.81 o
  -4   8   5        7.02        6.29      1.45 o
  -3   8   5        2.12        1.19      0.71 o
  -2   8   5        9.17       13.91      2.04 o
  -1   8   5        0.63        0.63      0.49 o
   0   8   5        3.87        1.52      1.82 o
   1   8   5        3.07        0.66      0.46 o
  -5   9   5        0.00        0.88      0.60 o
  -4   9   5        5.22        2.53      1.15 o
  -3   9   5        1.29        0.56      1.23 o
  -2   9   5        6.14        2.78      1.35 o
   0 -11   6        2.11        1.03      0.81 o
   1 -11   6        0.15        0.88      0.64 o
   2 -11   6        0.02        0.55      0.61 o
  -2 -10   6       18.13       19.56      5.31 o
  -1 -10   6        0.52        0.40      0.57 o
   0 -10   6        1.16        0.69      0.51 o
   1 -10   6       61.58       69.54      8.48 o
   2 -10   6       27.78       24.56      3.27 o
   3 -10   6        3.88        2.10      1.13 o
   4 -10   6        7.13        5.44      1.96 o
  -4  -9   6       13.85       12.65      4.97 o
  -3  -9   6        2.30        2.18      1.43 o
  -2  -9   6        0.01        0.93      0.55 o
  -1  -9   6       94.72      102.47      9.33 o
   0  -9   6        2.98        0.91      0.56 o
   1  -9   6        0.31        0.84      0.70 o
   2  -9   6        4.04        1.19      1.23 o
   3  -9   6        1.96        1.25      1.55 o
   4  -9   6        9.30        6.14      3.53 o
   5  -9   6        1.79        1.12      1.97 o
  -5  -8   6        0.93        0.53      0.62 o
  -4  -8   6        1.54        0.83      0.76 o
  -3  -8   6       20.06       21.23      2.14 o
  -2  -8   6        1.71        1.01      0.65 o
  -1  -8   6       14.00       13.14      1.91 o
   0  -8   6       45.29       45.11      9.02 o
   1  -8   6       39.81       34.07      5.14 o
   2  -8   6       23.20       14.50      2.23 o
   3  -8   6        0.88        0.38      0.71 o
   4  -8   6        1.25        0.87      0.45 o
   5  -8   6        0.56        1.12      1.37 o
   6  -8   6        2.91        3.30      3.02 o
  -6  -7   6        0.77        0.45      0.57 o
  -5  -7   6        1.36        0.79      0.73 o
  -4  -7   6        4.13        2.79      1.69 o
  -3  -7   6        1.44        1.99      0.70 o
  -2  -7   6      114.04      108.32      6.73 o
  -1  -7   6      170.21      202.60      5.80 o
   0  -7   6        5.06        4.63      1.01 o
   1  -7   6        0.01        1.72      1.28 o
   2  -7   6        2.62        3.38      0.87 o
   3  -7   6        7.07        5.07      2.67 o
   4  -7   6       23.51       19.22      5.84 o
   5  -7   6        0.15        2.35      2.56 o
   6  -7   6        0.80        1.40      1.81 o
  -7  -6   6        1.39        0.56      0.64 o
  -6  -6   6       10.19        5.58      1.86 o
  -5  -6   6        6.39        4.82      0.96 o
  -4  -6   6       43.97       35.65      2.45 o
  -3  -6   6       29.98       34.33      2.28 o
  -2  -6   6       51.25       49.11      2.31 o
  -1  -6   6        9.14       14.20      2.11 o
   0  -6   6        3.03        2.86      0.78 o
   1  -6   6       15.84       14.02      1.74 o
   2  -6   6      118.30      138.44      5.12 o
   3  -6   6       12.62        9.41      2.16 o
   4  -6   6        2.91        1.88      0.46 o
   5  -6   6        1.74        5.50      3.20 o
   6  -6   6        0.57        0.67      1.24 o
   7  -6   6        1.91        2.52      3.24 o
  -7  -5   6        0.40        0.54      0.59 o
  -6  -5   6       14.15       11.82      1.35 o
  -5  -5   6        7.44        5.12      1.26 o
  -4  -5   6        0.66        2.79      1.45 o
  -3  -5   6       53.43       51.54      2.80 o
  -2  -5   6        5.45        3.84      0.84 o
  -1  -5   6        6.37        7.74      0.97 o
   0  -5   6      147.38      146.06      3.48 o
   1  -5   6       50.04       48.13      1.97 o
   2  -5   6       59.18       60.09      5.16 o
   3  -5   6        1.10        1.30      0.44 o
   4  -5   6       28.62       30.12      4.15 o
   5  -5   6       56.76       66.11     12.16 o
   6  -5   6        0.01        1.95      3.38 o
   7  -5   6        0.15        0.10      1.10 o
  -8  -4   6       12.14        2.97      1.71 o
  -7  -4   6        0.32        0.32      0.49 o
  -6  -4   6       35.90       38.12      2.21 o
  -5  -4   6       40.88       43.19      2.30 o
  -4  -4   6        4.31        2.42      0.79 o
  -3  -4   6        4.53        2.57      0.87 o
  -2  -4   6       23.18       19.87      1.69 o
  -1  -4   6        7.82        3.42      1.17 o
   0  -4   6      345.21      392.93      7.40 o
   1  -4   6       64.42       64.96      2.64 o
   2  -4   6      107.86      106.92      2.40 o
   3  -4   6      157.25      154.68      7.79 o
   4  -4   6       27.68       32.51      4.03 o
   5  -4   6        8.17        6.83      5.31 o
   6  -4   6        3.84        3.34      3.74 o
   7  -4   6        2.28        1.71      1.51 o
  -8  -3   6       13.38        7.84      2.31 o
  -7  -3   6        3.18        1.63      0.79 o
  -6  -3   6        6.12        3.30      1.04 o
  -5  -3   6       11.32        9.26      2.63 o
  -4  -3   6        0.39        1.00      0.70 o
  -3  -3   6       13.28       15.11      1.62 o
  -2  -3   6      164.84      176.81      4.01 o
  -1  -3   6      296.11      309.18      5.70 o
   0  -3   6      129.29      122.94      3.03 o
   1  -3   6       22.50       21.24      1.52 o
   2  -3   6       16.88       14.03      1.49 o
   3  -3   6        0.75        3.32      1.60 o
   4  -3   6       24.37       21.45      5.38 o
   5  -3   6        2.49        3.38      1.77 o
   6  -3   6        1.30        3.52      3.10 o
   7  -3   6        7.07        4.45      5.64 o
  -9  -2   6        0.21        0.53      0.62 o
  -8  -2   6        6.81        8.11      1.46 o
  -7  -2   6        4.91        3.79      2.09 o
  -6  -2   6        2.80        1.99      0.83 o
  -5  -2   6        5.86        6.91      1.29 o
  -4  -2   6        9.91        9.09      1.60 o
  -3  -2   6      119.20      127.10      5.42 o
  -2  -2   6      150.61      156.84      3.88 o
  -1  -2   6        1.48        2.57      0.89 o
   0  -2   6       63.36       56.96      2.80 o
   1  -2   6      155.51      171.26      3.47 o
   2  -2   6       64.15       65.18      1.88 o
   3  -2   6       30.61       35.44      1.49 o
   4  -2   6        2.15        4.90      1.63 o
   5  -2   6       23.59       21.25      4.05 o
   6  -2   6        4.00        4.28      3.50 o
   7  -2   6        4.69        2.54      4.03 o
  -9  -1   6        0.45        0.43      0.54 o
  -8  -1   6        3.65        1.85      1.77 o
  -7  -1   6        0.15        1.37      0.62 o
  -6  -1   6       20.41       25.87      2.61 o
  -5  -1   6       15.99       16.07      2.62 o
  -4  -1   6      258.18      296.20      6.19 o
  -3  -1   6      223.17      233.62      5.05 o
  -2  -1   6       31.45       37.33      2.92 o
  -1  -1   6      353.44      375.15      6.43 o
   0  -1   6      248.99      266.39      5.02 o
   1  -1   6      221.67      252.58      4.49 o
   2  -1   6       10.88       10.06      1.40 o
   3  -1   6       57.17       66.18      2.28 o
   4  -1   6       17.92       22.60      1.19 o
   5  -1   6        9.93        8.95      1.79 o
   6  -1   6        4.32        3.92      3.13 o
  -9   0   6        0.03        0.37      0.49 o
  -8   0   6        0.08        0.81      0.53 o
  -7   0   6       19.38       18.37      2.50 o
  -6   0   6       50.47       51.33      4.76 o
  -5   0   6      271.90      295.71      7.78 o
  -4   0   6      134.05      133.04      3.81 o
  -3   0   6       16.71       20.22      2.30 o
  -2   0   6      622.03      687.84     10.11 o
  -1   0   6      283.01      298.19      5.71 o
   0   0   6       42.45       37.53      2.20 o
   1   0   6      218.88      233.42      4.62 o
   2   0   6        1.17        0.89      0.81 o
   3   0   6        0.01        0.98      0.81 o
   4   0   6        0.05        0.87      0.31 o
   5   0   6        5.44        1.99      0.71 o
   6   0   6       21.86       16.82      7.02 o
  -9   1   6        7.97        6.12      2.20 o
  -8   1   6        0.04        1.09      1.21 o
  -7   1   6       25.77       23.07      2.79 o
  -6   1   6       48.26       48.11      5.14 o
  -5   1   6        0.77        1.11      0.76 o
  -4   1   6      294.72      306.02      7.25 o
  -3   1   6       43.17       43.75      2.50 o
  -2   1   6       45.60       50.34      2.67 o
  -1   1   6      450.30      474.03      7.27 o
   0   1   6       24.59       36.52      2.21 o
   1   1   6       23.95       25.12      1.58 o
   2   1   6       15.65       14.03      1.36 o
   3   1   6        3.93        3.70      0.83 o
   4   1   6      113.74      118.77      3.44 o
   5   1   6        0.01        0.25      0.23 o
  -9   2   6        1.73        1.27      1.09 o
  -8   2   6        0.27        0.84      0.79 o
  -7   2   6        2.64        2.69      1.41 o
  -6   2   6       12.50        8.27      2.53 o
  -5   2   6        0.21        0.85      0.46 o
  -4   2   6      250.42      274.59      5.42 o
  -3   2   6      294.35      325.23      6.47 o
  -2   2   6       43.66       47.12      2.59 o
  -1   2   6       52.36       49.89      2.36 o
   0   2   6       24.51       17.84      1.73 o
   1   2   6       65.36       51.09      2.40 o
   2   2   6      149.02      152.87      4.54 o
   3   2   6       21.95       20.48      1.84 o
   4   2   6       25.93       18.34      1.55 o
   5   2   6        0.52        0.18      0.24 o
  -9   3   6        1.16        0.79      0.50 o
  -8   3   6        0.90        0.90      2.48 o
  -7   3   6        4.48        3.22      1.62 o
  -6   3   6       78.93       79.47      7.73 o
  -5   3   6       76.67       87.90      7.56 o
  -4   3   6       64.19       58.80      3.57 o
  -3   3   6        2.34        4.11      1.19 o
  -2   3   6        9.03        4.54      1.37 o
  -1   3   6       23.47       24.16      1.96 o
   0   3   6       79.05       80.45      3.09 o
   1   3   6       92.35       85.70      3.12 o
   2   3   6       99.40       85.41      4.04 o
   3   3   6        6.03        6.20      0.88 o
   4   3   6       20.63       21.87      4.68 o
  -9   4   6        1.79        2.32      1.26 o
  -8   4   6        5.02        4.81      1.86 o
  -7   4   6       10.70       14.56      7.08 o
  -6   4   6       35.53       38.72      5.34 o
  -5   4   6        1.20        3.57      2.98 o
  -4   4   6        0.93        1.13      2.34 o
  -3   4   6       23.27       23.49      1.96 o
  -2   4   6       59.12       54.26      2.82 o
  -1   4   6       13.04        9.87      2.60 o
   0   4   6      141.24      137.17      8.40 o
   1   4   6       27.43       26.92      2.42 o
   2   4   6       67.85       64.33      3.42 o
   3   4   6        0.00        0.73      0.57 o
   4   4   6       10.14        3.98      1.87 o
  -8   5   6        9.60        8.32      2.69 o
  -7   5   6        0.02        0.61      0.98 o
  -6   5   6        3.93        2.50      1.26 o
  -5   5   6       14.45       22.53      7.57 o
  -4   5   6       35.23       51.46      8.11 o
  -3   5   6       10.38        8.48      1.66 o
  -2   5   6       54.58       52.23      3.82 o
  -1   5   6       10.99       10.26      1.39 o
   0   5   6       91.33       81.35      5.30 o
   1   5   6        9.85        9.03      1.60 o
   2   5   6        3.96        1.19      0.58 o
   3   5   6        1.36        1.42      0.67 o
  -8   6   6        1.97        1.74      1.13 o
  -7   6   6        0.01        0.37      0.41 o
  -6   6   6        4.51        2.07      1.51 o
  -5   6   6        1.80        1.77      0.93 o
  -4   6   6       13.08       13.62      4.51 o
  -3   6   6        4.14        2.53      1.50 o
  -2   6   6       42.52       39.16      4.09 o
  -1   6   6       10.18       14.01      5.51 o
   0   6   6        2.30        2.13      1.01 o
   1   6   6        0.11        1.22      0.71 o
   2   6   6        3.62        2.25      1.70 o
  -7   7   6        0.50        0.70      0.57 o
  -6   7   6        5.46        5.55      1.82 o
  -5   7   6        3.49        3.48      2.17 o
  -4   7   6       14.94        9.89      3.93 o
  -3   7   6        0.29        1.44      0.76 o
  -2   7   6       16.46       17.24      2.34 o
  -1   7   6        2.04        0.96      0.63 o
   0   7   6       11.56        6.75      2.92 o
   1   7   6        9.69        7.70      2.27 o
  -6   8   6        9.85        7.36      2.62 o
  -5   8   6        0.10        0.50      0.53 o
  -4   8   6       13.01        9.14      1.76 o
  -3   8   6        8.97        7.88      3.12 o
  -2   8   6        4.08        2.53      1.35 o
  -1   8   6       14.72       12.06      4.49 o
  -2 -10   7        0.40        0.60      0.57 o
  -1 -10   7        3.32        2.01      1.17 o
   0 -10   7        1.86        0.94      0.68 o
   1 -10   7       48.05       46.12      8.58 o
   2 -10   7        4.57        0.98      2.74 o
   3 -10   7       12.35        6.33      2.33 o
   4 -10   7        4.87        3.35      3.10 o
  -4  -9   7        2.86        0.63      0.67 o
  -3  -9   7        1.93        1.55      0.82 o
  -2  -9   7        4.01        1.53      1.02 o
  -1  -9   7        0.12        1.12      0.77 o
   0  -9   7       15.55       11.55      5.54 o
   1  -9   7       98.94      101.31      6.09 o
   2  -9   7       33.40       13.63     15.27 o
   3  -9   7       14.84       11.94      3.68 o
   4  -9   7       13.20       14.44     11.10 o
   5  -9   7        7.24        4.45     12.33 o
  -5  -8   7        0.19        0.18      0.38 o
  -4  -8   7        0.27        1.06      0.57 o
  -3  -8   7       31.20       30.45      2.74 o
  -2  -8   7       26.80       37.31      3.38 o
  -1  -8   7      401.46      406.74     23.83 o
   0  -8   7       85.86       77.45      6.38 o
   1  -8   7       89.84       97.11      7.86 o
   2  -8   7       62.33       55.44      3.18 o
   3  -8   7       11.75       15.20      1.92 o
   4  -8   7       34.99       27.09     10.43 o
  -6  -7   7        4.13        0.85      0.79 o
  -5  -7   7        7.77        3.96      2.72 o
  -4  -7   7        0.57        0.96      0.58 o
  -3  -7   7      330.38      323.03      8.88 o
  -2  -7   7       88.90       76.86      4.52 o
  -1  -7   7      226.16      250.52     11.45 o
   0  -7   7       71.19       64.67      6.09 o
   1  -7   7        7.10        1.45      1.46 o
   2  -7   7       53.78       49.59      3.78 o
   3  -7   7        0.69        0.82      0.58 o
   4  -7   7        0.05        0.66      1.52 o
   5  -7   7        7.39        7.45      3.60 o
   6  -7   7        0.99        1.15      1.22 o
  -7  -6   7        0.07        0.53      0.62 o
  -6  -6   7        3.58        1.32      0.94 o
  -5  -6   7       43.29       33.89      2.94 o
  -4  -6   7       34.58       30.10      2.53 o
  -3  -6   7      246.58      254.54      6.59 o
  -2  -6   7       33.90       29.00      1.86 o
  -1  -6   7      225.48      232.56      6.33 o
   0  -6   7        5.19        4.09      1.94 o
   1  -6   7        0.85        0.91      0.39 o
   2  -6   7       18.06       20.36      1.45 o
   3  -6   7        1.46        1.18      0.40 o
   4  -6   7        1.02        1.96      1.86 o
   5  -6   7       20.11       29.54     13.75 o
   6  -6   7        1.83        4.54      3.54 o
  -7  -5   7        1.43        0.39      0.52 o
  -6  -5   7        2.32        2.17      0.92 o
  -5  -5   7       97.98       97.30      5.90 o
  -4  -5   7       27.76       22.52      3.27 o
  -3  -5   7      399.10      427.78      8.54 o
  -2  -5   7        3.67        3.18      0.76 o
  -1  -5   7        4.48        4.79      1.30 o
   0  -5   7       48.72       45.22      2.76 o
   1  -5   7       30.69       24.25      1.80 o
   2  -5   7        3.11        2.20      0.79 o
   3  -5   7       60.12       67.07      2.54 o
   4  -5   7        2.44        3.51      1.84 o
   5  -5   7        4.28        2.46      4.28 o
   6  -5   7        0.97        2.01      2.14 o
  -8  -4   7        0.24        0.61      0.69 o
  -7  -4   7       17.71       10.51      2.64 o
  -6  -4   7       21.66       20.82      2.74 o
  -5  -4   7      198.55      216.85     10.48 o
  -4  -4   7        0.71        3.26      0.95 o
  -3  -4   7      131.31      139.92      4.61 o
  -2  -4   7       30.55       25.60      2.68 o
  -1  -4   7      381.74      394.72      5.91 o
   0  -4   7       66.63       75.60      2.87 o
   1  -4   7        2.40        1.19      0.42 o
   2  -4   7       38.23       38.44      1.87 o
   3  -4   7        4.93        4.23      2.13 o
   4  -4   7        0.04        1.43      1.27 o
   5  -4   7        3.05        6.26      3.61 o
   6  -4   7        4.34        4.68      4.34 o
  -8  -3   7        2.97        1.40      1.01 o
  -7  -3   7       31.85       30.12      2.07 o
  -6  -3   7        9.72        9.64      1.47 o
  -5  -3   7      123.26      143.33      5.31 o
  -4  -3   7        7.26        5.75      1.12 o
  -3  -3   7      483.84      494.89      8.22 o
  -2  -3   7      137.76      147.28      4.56 o
  -1  -3   7      169.16      154.14      4.51 o
   0  -3   7       66.37       55.47      2.54 o
   1  -3   7        0.98        1.63      1.26 o
   2  -3   7        6.35        6.20      0.80 o
   3  -3   7       19.02       14.41      2.18 o
   4  -3   7       56.64       67.85      8.34 o
   5  -3   7        2.44        3.74      2.17 o
   6  -3   7        6.36        4.15      3.45 o
  -8  -2   7        1.15        0.67      1.30 o
  -7  -2   7       21.40       18.50      3.33 o
  -6  -2   7        0.06        1.46      0.82 o
  -5  -2   7      161.55      179.61      5.78 o
  -4  -2   7       30.96       33.79      2.76 o
  -3  -2   7        1.01        2.38      0.76 o
  -2  -2   7       83.92       76.20      4.08 o
  -1  -2   7       36.20       39.86      2.27 o
   0  -2   7        0.00        1.33      0.93 o
   1  -2   7       36.39       39.19      2.11 o
   2  -2   7      105.92      114.82      2.79 o
   3  -2   7       60.78       64.00      2.48 o
   4  -2   7        5.17        4.36      2.34 o
   5  -2   7        1.63        4.04      2.36 o
   6  -2   7        0.64        0.75      1.48 o
  -9  -1   7        0.40       -0.01      0.10 o
  -8  -1   7        0.52        0.69      0.48 o
  -7  -1   7       38.70       34.72      4.24 o
  -6  -1   7        2.12        1.56      0.69 o
  -5  -1   7      140.67      156.50      4.43 o
  -4  -1   7       99.13      103.83      3.61 o
  -3  -1   7        7.10        7.36      1.18 o
  -2  -1   7       18.39       20.04      2.54 o
  -1  -1   7        0.02        1.35      1.01 o
   0  -1   7        7.03        7.46      1.18 o
   1  -1   7       78.25       78.49      2.42 o
   2  -1   7       32.87       35.41      3.05 o
   3  -1   7       19.30       19.49      1.52 o
   4  -1   7        1.82        2.62      0.70 o
   5  -1   7       35.19       43.10      4.39 o
   6  -1   7        5.09        6.39      2.70 o
  -9   0   7        7.63        3.57      1.22 o
  -8   0   7        1.84        1.10      0.71 o
  -7   0   7       59.56       60.63      5.63 o
  -6   0   7       47.24       54.60      3.78 o
  -5   0   7       35.71       36.35      2.78 o
  -4   0   7        1.20        1.32      0.65 o
  -3   0   7       63.87       68.85      2.81 o
  -2   0   7        6.77        5.52      1.29 o
  -1   0   7       18.58       21.28      1.95 o
   0   0   7      334.18      360.46      5.83 o
   1   0   7      207.11      213.43      5.72 o
   2   0   7        9.34       11.85      1.65 o
   3   0   7       88.68       79.36      3.69 o
   4   0   7       30.96       31.17      2.82 o
   5   0   7        8.21        6.80      1.84 o
   6   0   7        1.86        1.93      1.56 o
  -9   1   7        4.91        1.27      1.95 o
  -8   1   7       11.29       10.98      4.00 o
  -7   1   7       52.21       62.70      8.24 o
  -6   1   7       16.39       15.54      2.45 o
  -5   1   7       46.33       53.54      5.59 o
  -4   1   7       10.19       12.98      1.84 o
  -3   1   7       26.46       32.36      2.32 o
  -2   1   7      494.56      560.51      9.19 o
  -1   1   7      192.33      199.29      4.34 o
   0   1   7        0.03        1.38      0.81 o
   1   1   7       25.79       22.78      1.94 o
   2   1   7      109.19      114.48      4.01 o
   3   1   7       37.14       34.73      2.86 o
   4   1   7        5.12        1.73      1.26 o
   5   1   7        0.09        1.49      0.96 o
  -9   2   7       12.47       11.00      3.09 o
  -8   2   7        3.00        1.60      1.06 o
  -7   2   7        0.13        1.09      0.91 o
  -6   2   7        5.88        3.55      1.61 o
  -5   2   7       37.77       37.06      3.25 o
  -4   2   7      178.52      202.69      9.85 o
  -3   2   7        6.86        7.68      1.38 o
  -2   2   7        0.66        1.46      1.03 o
  -1   2   7        3.26        3.68      1.23 o
   0   2   7      125.63      125.61      3.96 o
   1   2   7       38.87       39.88      2.15 o
   2   2   7        2.53        2.35      0.62 o
   3   2   7        0.99        1.06      0.40 o
   4   2   7        0.03        0.63      0.72 o
  -9   3   7        5.10        1.61      2.28 o
  -8   3   7        0.84        0.23      0.30 o
  -7   3   7        8.82        6.01      2.04 o
  -6   3   7       34.62       38.62      5.66 o
  -5   3   7        0.01        1.15      1.81 o
  -4   3   7        2.17        1.32      1.96 o
  -3   3   7        1.20        1.33      0.62 o
  -2   3   7       31.21       26.90      3.30 o
  -1   3   7       13.17       11.26      1.75 o
   0   3   7      122.19      127.33      4.38 o
   1   3   7       12.13       10.06      1.81 o
   2   3   7       17.53       16.93      1.35 o
   3   3   7        0.57        0.38      0.22 o
   4   3   7       18.21       16.29      4.04 o
  -9   4   7        0.96        1.06      1.09 o
  -8   4   7        5.41        1.85      2.55 o
  -7   4   7        3.16        3.78      2.62 o
  -6   4   7       12.53       11.40      3.68 o
  -5   4   7       26.37       24.76      4.49 o
  -4   4   7        0.01        0.90      0.96 o
  -3   4   7        0.48        1.70      1.78 o
  -2   4   7      183.58      205.12      8.28 o
  -1   4   7       50.03       44.58      3.11 o
   0   4   7      103.15      101.91      6.77 o
   1   4   7        9.35        8.80      3.10 o
   2   4   7        2.84        1.33      0.49 o
   3   4   7        2.22        1.30      0.89 o
  -8   5   7        6.57        3.27      1.67 o
  -7   5   7        8.51        8.27      2.54 o
  -6   5   7        1.70        2.30      2.99 o
  -5   5   7        2.93        1.96      2.31 o
  -4   5   7       39.24       53.20      9.43 o
  -3   5   7       75.88       96.57      9.88 o
  -2   5   7       34.94       39.50      4.14 o
  -1   5   7       27.53       31.57      3.00 o
   0   5   7       11.68       10.48      3.09 o
   1   5   7       24.36       22.59      2.47 o
   2   5   7        5.09        1.71      1.61 o
   3   5   7        0.89        0.52      0.55 o
  -8   6   7        1.14        0.73      2.71 o
  -7   6   7        2.82        1.77      1.21 o
  -6   6   7        1.17        1.09      0.94 o
  -5   6   7       22.90       25.96      4.09 o
  -4   6   7        0.67        0.81      1.15 o
  -3   6   7       11.25       12.39      2.23 o
  -2   6   7        0.86        0.84      0.96 o
  -1   6   7        4.66        2.52      2.28 o
   0   6   7       28.42       30.21      2.86 o
   1   6   7        2.06        1.13      0.78 o
  -7   7   7        0.09        0.90      0.86 o
  -6   7   7        0.47        0.51      0.53 o
  -5   7   7        8.66        5.13      2.24 o
  -4   7   7        3.20        2.69      2.59 o
  -3   7   7        9.36        8.08      2.23 o
  -2   7   7        7.75        5.70      1.74 o
  -1   7   7        3.41        1.49      1.78 o
   0   7   7        4.21        2.55      4.99 o
  -5   8   7       11.64        7.13      2.16 o
  -4   8   7        0.08        0.77      0.67 o
  -3   8   7        0.95        0.65      0.55 o
  -2   8   7        3.86        0.69      1.56 o
  -2 -10   8        0.01        0.57      0.49 o
  -1 -10   8        3.29        0.86      1.02 o
   0 -10   8        9.57        6.34      3.38 o
   1 -10   8        0.02        0.45      1.07 o
   2 -10   8        0.10        0.87      1.40 o
   3 -10   8        1.70        2.71      2.68 o
  -4  -9   8        1.97        1.10      1.10 o
  -3  -9   8        0.17        1.41      0.76 o
  -2  -9   8        4.89        2.73      1.33 o
  -1  -9   8        0.00        0.89      0.63 o
   0  -9   8        0.66        0.78      0.50 o
   1  -9   8       10.01        5.16      4.57 o
   2  -9   8        2.54        0.68      0.74 o
   3  -9   8       11.87        7.26      4.17 o
   4  -9   8        1.46        2.03      4.01 o
  -5  -8   8        0.01        0.58      0.65 o
  -4  -8   8        0.97        2.58      2.16 o
  -3  -8   8        0.67        1.38      0.76 o
  -2  -8   8        4.53        3.65      1.49 o
  -1  -8   8       54.67       52.64      5.44 o
   0  -8   8        9.16        8.72      4.59 o
   1  -8   8       20.37       13.64      1.67 o
   2  -8   8        2.83        1.99      2.72 o
   3  -8   8        3.07        1.08      1.56 o
   4  -8   8        7.03        6.40      5.98 o
   5  -8   8        2.69        2.49      2.70 o
  -6  -7   8        4.76        0.85      0.78 o
  -5  -7   8        1.62        1.41      0.86 o
  -4  -7   8        0.09        1.20      0.58 o
  -3  -7   8       54.65       54.20      4.46 o
  -2  -7   8        6.42        2.98      1.50 o
  -1  -7   8       10.61        7.78      1.82 o
   0  -7   8        0.48        0.68      0.93 o
   1  -7   8        2.94        1.35      0.85 o
   2  -7   8       59.13       59.34      5.36 o
   3  -7   8       56.13       65.69     11.24 o
   4  -7   8       13.70        7.28      9.13 o
   5  -7   8        0.56        0.68      1.16 o
  -6  -6   8        4.90        1.29      0.95 o
  -5  -6   8        1.94        1.50      0.65 o
  -4  -6   8       53.17       56.22      5.10 o
  -3  -6   8       21.15       13.66      2.01 o
  -2  -6   8       70.68       67.78      3.43 o
  -1  -6   8       27.67       24.78      3.02 o
   0  -6   8      250.70      261.92      6.74 o
   1  -6   8      243.16      266.41      6.75 o
   2  -6   8       68.03       71.76      6.53 o
   3  -6   8        0.62        0.36      0.80 o
   4  -6   8        0.97        3.40      2.45 o
   5  -6   8        0.47        1.04      2.00 o
  -7  -5   8        2.07        0.42      0.56 o
  -6  -5   8       33.56       28.46      4.02 o
  -5  -5   8       54.95       50.04      4.91 o
  -4  -5   8       63.00       60.79      3.91 o
  -3  -5   8       27.43       19.09      4.81 o
  -2  -5   8      453.25      466.28      7.83 o
  -1  -5   8      147.67      145.59      4.62 o
   0  -5   8       76.71       82.89      3.62 o
   1  -5   8        0.03        0.57      1.36 o
   2  -5   8        0.34        0.42      0.44 o
   3  -5   8        3.68        2.88      0.47 o
   4  -5   8        1.14        3.01      2.12 o
   5  -5   8        0.00        1.79      1.71 o
   6  -5   8        6.45        1.10      2.51 o
  -8  -4   8       12.02        5.83      2.18 o
  -7  -4   8       28.95       25.47      4.13 o
  -6  -4   8        0.43        1.23      0.60 o
  -5  -4   8        8.63        4.78      1.50 o
  -4  -4   8      281.46      319.60      7.95 o
  -3  -4   8        0.04        1.21      0.65 o
  -2  -4   8        4.19        2.06      0.73 o
  -1  -4   8       25.13       18.72      1.79 o
   0  -4   8       27.07       26.94      2.65 o
   1  -4   8        0.39        0.78      0.61 o
   2  -4   8       35.33       36.71      2.08 o
   3  -4   8        2.24        4.70      2.29 o
   4  -4   8      107.60      133.06      8.74 o
   5  -4   8        0.13        2.68      2.10 o
   6  -4   8        8.56        6.94      8.89 o
  -8  -3   8       12.95        6.33      2.95 o
  -7  -3   8        1.86        0.92      0.43 o
  -6  -3   8       65.04       66.82      3.40 o
  -5  -3   8       30.36       30.82      3.40 o
  -4  -3   8      153.86      148.29      5.27 o
  -3  -3   8       37.85       34.82      2.56 o
  -2  -3   8       72.80       83.67      4.04 o
  -1  -3   8        3.59        3.53      0.93 o
   0  -3   8       78.32       84.28      3.58 o
   1  -3   8        0.51        2.04      0.56 o
   2  -3   8      270.70      281.73      7.58 o
   3  -3   8       45.65       54.60      2.71 o
   4  -3   8       26.84       37.48      6.25 o
   5  -3   8        1.15        0.90      1.30 o
   6  -3   8        1.22        1.36      1.33 o
  -8  -2   8        3.40        1.66      0.86 o
  -7  -2   8       12.77        9.58      1.51 o
  -6  -2   8       92.94      112.08      7.02 o
  -5  -2   8        2.39        2.14      1.21 o
  -4  -2   8        6.30        4.24      0.98 o
  -3  -2   8        2.69        0.87      1.34 o
  -2  -2   8       13.60       13.90      1.78 o
  -1  -2   8       24.69       30.42      2.24 o
   0  -2   8       24.71       15.39      1.82 o
   1  -2   8       57.51       60.96      3.92 o
   2  -2   8       51.29       48.11      4.05 o
   3  -2   8        0.56        0.84      0.49 o
   4  -2   8       15.35       16.50      3.45 o
   5  -2   8        0.52        2.46      2.09 o
  -9  -1   8        1.93        0.23      0.43 o
  -8  -1   8        8.18        6.93      2.88 o
  -7  -1   8        1.39        1.01      0.68 o
  -6  -1   8       15.37        7.10      3.26 o
  -5  -1   8       63.45       74.20      4.33 o
  -4  -1   8        8.23        8.14      1.32 o
  -3  -1   8        0.68        1.44      0.79 o
  -2  -1   8      102.75      102.28      6.61 o
  -1  -1   8        1.38        2.22      0.77 o
   0  -1   8       50.55       46.45      2.62 o
   1  -1   8       55.51       59.20      3.23 o
   2  -1   8       87.31       83.14      2.81 o
   3  -1   8        0.08        0.38      0.35 o
   4  -1   8       17.66       20.42      3.23 o
   5  -1   8       22.68       27.38      3.71 o
  -9   0   8        1.00        0.82      0.60 o
  -8   0   8        6.79        5.53      1.83 o
  -7   0   8       36.69       38.15      4.58 o
  -6   0   8       18.58       15.37      7.33 o
  -5   0   8       38.89       32.24      5.53 o
  -4   0   8       19.70       15.85      2.35 o
  -3   0   8        6.70        4.93      1.65 o
  -2   0   8        2.89        2.02      1.33 o
  -1   0   8      105.86      114.08      4.10 o
   0   0   8      136.92      125.94      3.88 o
   1   0   8        1.70        2.53      0.86 o
   2   0   8       80.26       78.62      3.76 o
   3   0   8       23.39       19.24      1.50 o
   4   0   8        0.94        0.22      0.75 o
   5   0   8        1.18        3.60      1.95 o
  -9   1   8        1.96        0.51      0.77 o
  -8   1   8        1.39        0.55      1.22 o
  -7   1   8        8.18        3.28      1.37 o
  -6   1   8       14.18       12.12      3.10 o
  -5   1   8       14.74       18.59      4.33 o
  -4   1   8       11.88       13.46      2.45 o
  -3   1   8        5.84        6.87      1.56 o
  -2   1   8       36.51       35.19      2.55 o
  -1   1   8       12.90       13.23      1.59 o
   0   1   8      120.52      116.77      3.76 o
   1   1   8        1.71        1.66      0.70 o
   2   1   8       74.91       72.40      4.14 o
   3   1   8       16.83       10.14      1.40 o
   4   1   8       25.86       31.93      3.75 o
  -9   2   8        0.49        1.65      1.22 o
  -8   2   8        3.12        3.45      3.89 o
  -7   2   8       14.44       15.39      3.50 o
  -6   2   8        2.53        2.54      1.56 o
  -5   2   8        4.60        5.32      2.49 o
  -4   2   8        0.73        2.10      1.84 o
  -3   2   8       15.21       18.75      4.16 o
  -2   2   8       85.11       76.70      3.31 o
  -1   2   8       46.76       48.42      3.22 o
   0   2   8      252.57      261.80      9.73 o
   1   2   8      112.29      105.67      5.60 o
   2   2   8       53.75       55.05      3.80 o
   3   2   8        0.24        0.82      0.34 o
   4   2   8        0.13        1.34      0.85 o
  -8   3   8        1.41        0.83      0.76 o
  -7   3   8        0.11        0.88      0.97 o
  -6   3   8        4.58        3.27      1.88 o
  -5   3   8        6.29        7.16      3.64 o
  -4   3   8       26.40       17.62      4.13 o
  -3   3   8       18.93       21.78      4.23 o
  -2   3   8      216.64      220.39      8.52 o
  -1   3   8      129.26      131.70      9.26 o
   0   3   8        0.02        1.13      1.11 o
   1   3   8       62.70       59.18      5.88 o
   2   3   8        2.76        1.96      2.72 o
   3   3   8        2.70        1.48      1.72 o
  -8   4   8        0.24        0.72      0.63 o
  -7   4   8        3.01        2.46      1.51 o
  -6   4   8        3.31        1.66      1.87 o
  -5   4   8        0.94        1.86      1.32 o
  -4   4   8       92.89      120.56     12.97 o
  -3   4   8       10.04        7.14      2.54 o
  -2   4   8       28.55       24.76      5.41 o
  -1   4   8      156.80      171.84      7.74 o
   0   4   8       35.68       46.24      5.01 o
   1   4   8        0.28        0.66      1.16 o
   2   4   8        2.15        0.90      0.81 o
  -8   5   8        0.50        1.82      1.33 o
  -7   5   8        1.36        0.88      0.87 o
  -6   5   8       22.44       27.77      4.22 o
  -5   5   8        2.19        2.03      1.78 o
  -4   5   8        6.72        7.46      2.63 o
  -3   5   8       33.03       46.15      7.04 o
  -2   5   8       37.59       50.49      6.61 o
  -1   5   8        5.52        2.39      1.36 o
   0   5   8        1.10        1.18      0.68 o
   1   5   8        2.30        1.13      0.63 o
   2   5   8        0.27        0.15      0.31 o
  -7   6   8        0.06        0.50      0.73 o
  -6   6   8        0.81        1.27      0.92 o
  -5   6   8        0.00        0.96      0.97 o
  -4   6   8       11.10        8.56      2.56 o
  -3   6   8       51.98       46.16      5.29 o
  -2   6   8        0.01        1.98      1.32 o
  -1   6   8        0.55        0.66      0.50 o
   0   6   8        0.10        0.60      0.45 o
  -5   7   8       34.37       31.21      7.81 o
  -4   7   8        0.03        1.03      0.97 o
  -3   7   8        1.63        1.63      1.25 o
  -2   7   8        0.01        0.43      0.69 o
  -1 -10   9        5.53        3.89      1.52 o
   0 -10   9        1.37        0.84      0.58 o
   1 -10   9        6.64        1.91      2.15 o
  -3  -9   9        7.90        3.19      3.49 o
  -2  -9   9        0.65        1.68      0.81 o
  -1  -9   9        2.82        1.70      0.95 o
   0  -9   9        5.59        4.46      1.66 o
   1  -9   9        0.18        0.04      0.63 o
   2  -9   9        0.05        1.08      1.26 o
   3  -9   9        0.01        2.98      2.25 o
  -4  -8   9        3.61        1.12      1.01 o
  -3  -8   9       14.20       10.21      2.74 o
  -2  -8   9        0.04        2.14      1.33 o
  -1  -8   9       27.31       26.29      5.77 o
   0  -8   9        0.03        1.86      2.02 o
   1  -8   9        2.68        1.64      1.90 o
   2  -8   9        2.66        0.93      2.15 o
   3  -8   9       23.55       24.33      4.36 o
   4  -8   9       18.73       19.93     13.19 o
  -5  -7   9       17.95       20.02      5.89 o
  -4  -7   9       14.65       14.17      2.92 o
  -3  -7   9       94.10      111.42      6.68 o
  -2  -7   9        5.59        7.84      2.21 o
  -1  -7   9        2.34        2.59      1.16 o
   0  -7   9        0.28        0.98      0.51 o
   1  -7   9       31.29       30.54      3.35 o
   2  -7   9       36.00       29.35      4.99 o
   3  -7   9        2.57        4.29      3.31 o
   4  -7   9        4.68        4.39      2.31 o
  -6  -6   9        8.04        2.24      1.76 o
  -5  -6   9       21.58       19.30      2.31 o
  -4  -6   9        1.86        2.38      0.96 o
  -3  -6   9        2.53        2.01      1.19 o
  -2  -6   9       18.87       24.17      4.18 o
  -1  -6   9        2.77        2.13      0.64 o
   0  -6   9       14.66       10.70      2.03 o
   1  -6   9       11.91        9.56      2.22 o
   2  -6   9       24.17       20.39      1.84 o
   3  -6   9       14.26       15.29      4.56 o
   4  -6   9        7.18        8.37      2.75 o
   5  -6   9        6.27        7.04      2.55 o
  -7  -5   9        0.84        0.40      0.56 o
  -6  -5   9        4.55        1.75      1.76 o
  -5  -5   9        5.33        3.05      1.03 o
  -4  -5   9       21.05       19.58      2.30 o
  -3  -5   9        5.18        4.60      1.10 o
  -2  -5   9        3.40        1.53      1.21 o
  -1  -5   9      125.83      130.17      8.28 o
   0  -5   9       93.23       96.67      4.63 o
   1  -5   9       36.68       38.76      4.43 o
   2  -5   9       11.04        7.52      1.36 o
   3  -5   9       66.70       78.95      9.64 o
   4  -5   9        8.52        7.75      2.43 o
   5  -5   9        0.06        1.94      1.93 o
  -7  -4   9        3.57        3.13      1.54 o
  -6  -4   9        0.17        1.71      0.63 o
  -5  -4   9        2.83        3.10      0.89 o
  -4  -4   9       15.22       13.25      3.01 o
  -3  -4   9      138.70      165.50      5.58 o
  -2  -4   9      156.69      142.90      5.68 o
  -1  -4   9      254.05      273.07     16.35 o
   0  -4   9       95.65      103.28      4.74 o
   1  -4   9      121.15      130.68      7.85 o
   2  -4   9       67.06       72.76      5.42 o
   3  -4   9        0.80        0.97      0.55 o
   4  -4   9       31.95       33.89      4.90 o
   5  -4   9        0.47        1.87      1.91 o
  -8  -3   9        8.61        3.03      1.82 o
  -7  -3   9        0.06        0.40      0.49 o
  -6  -3   9       17.11       14.35      2.32 o
  -5  -3   9       21.77       21.35      3.47 o
  -4  -3   9      174.23      172.53     12.10 o
  -3  -3   9      386.69      428.41     14.58 o
  -2  -3   9       24.82       23.04      2.12 o
  -1  -3   9       30.23       33.32      3.59 o
   0  -3   9       35.06       30.36      2.35 o
   1  -3   9        0.06        1.08      0.43 o
   2  -3   9       64.41       65.36      4.12 o
   3  -3   9        0.92        0.83      0.32 o
   4  -3   9       31.16       27.94      4.06 o
   5  -3   9        0.76        7.45      3.39 o
  -8  -2   9        1.45        1.99      1.34 o
  -7  -2   9        1.34        0.47      1.19 o
  -6  -2   9      113.56      146.02      7.18 o
  -5  -2   9       83.62       76.72      6.05 o
  -4  -2   9       16.33       13.03      1.73 o
  -3  -2   9       21.60       23.42      3.34 o
  -2  -2   9        3.21        2.30      1.52 o
  -1  -2   9       26.70       28.54      2.59 o
   0  -2   9       44.03       45.30      5.75 o
   1  -2   9        3.08        2.23      0.78 o
   2  -2   9      129.71      134.13      7.59 o
   3  -2   9        0.75        0.12      0.27 o
   4  -2   9       13.09       12.04      2.71 o
   5  -2   9        0.67        0.30      0.81 o
  -8  -1   9       22.13       24.15      2.83 o
  -7  -1   9        0.20        1.68      0.90 o
  -6  -1   9       33.64       37.39     11.25 o
  -5  -1   9      123.04      149.11      9.85 o
  -4  -1   9        0.88        1.57      0.86 o
  -3  -1   9       27.25       31.24      4.23 o
  -2  -1   9        1.32        1.72      1.41 o
  -1  -1   9       22.58       16.94      2.31 o
   0  -1   9      278.05      272.19      8.17 o
   1  -1   9        1.03        0.50      0.50 o
   2  -1   9      137.62      150.53      8.49 o
   3  -1   9        9.05        6.05      4.30 o
   4  -1   9        7.95       10.79      2.46 o
  -8   0   9       18.37       15.79      5.61 o
  -7   0   9       97.54      121.95      7.20 o
  -6   0   9       23.60       20.87      7.22 o
  -5   0   9        1.12        3.40      2.38 o
  -4   0   9        2.63        1.01      1.92 o
  -3   0   9       16.36       11.04      2.97 o
  -2   0   9      206.87      198.29      7.10 o
  -1   0   9       22.85       20.74      3.97 o
   0   0   9      274.17      299.16     13.56 o
   1   0   9       16.27       14.14      2.04 o
   2   0   9       52.34       47.98      2.53 o
   3   0   9       12.07        8.02      4.37 o
   4   0   9        0.32        0.78      0.85 o
  -8   1   9       21.10       17.72      3.91 o
  -7   1   9        0.34        0.95      0.75 o
  -6   1   9        0.85        0.57      1.72 o
  -5   1   9        5.27        2.68      1.64 o
  -4   1   9       26.75       30.73     10.57 o
  -3   1   9       64.09       76.85      8.12 o
  -2   1   9      104.59       97.85      5.42 o
  -1   1   9        2.04        2.35      1.18 o
   0   1   9      176.68      177.44      8.66 o
   1   1   9       14.09       11.06      3.17 o
   2   1   9        6.69        4.74      1.60 o
   3   1   9       10.52        7.48      4.36 o
   4   1   9        1.71        0.73      0.72 o
  -8   2   9        6.48        7.40      3.42 o
  -7   2   9        1.36        1.05      0.69 o
  -6   2   9        0.04        0.46      0.69 o
  -5   2   9       25.05       32.82      7.20 o
  -4   2   9        4.59        3.70      2.41 o
  -3   2   9        6.21        1.94      3.71 o
  -2   2   9      211.83      214.00     13.09 o
  -1   2   9        0.17        1.46      1.39 o
   0   2   9       80.82       83.06      6.72 o
   1   2   9        5.43        4.78      2.91 o
   2   2   9        3.59        3.22      2.01 o
   3   2   9        1.13        0.99      0.60 o
  -8   3   9        0.13        0.98      1.21 o
  -7   3   9        4.99        5.42      1.91 o
  -6   3   9        0.88        2.38      2.61 o
  -5   3   9        4.22        2.14      1.69 o
  -4   3   9       84.60       89.58      5.60 o
  -3   3   9        0.15        1.97      2.26 o
  -2   3   9      132.41      144.57      7.16 o
  -1   3   9        8.75        8.86      6.82 o
   0   3   9        4.86        3.20      2.12 o
   1   3   9       25.30       36.41      9.70 o
   2   3   9        4.23        1.32      3.73 o
  -8   4   9        0.17        0.48      0.60 o
  -7   4   9        0.15        1.20      0.99 o
  -6   4   9       13.14        9.42      5.37 o
  -5   4   9       10.35       10.68      6.86 o
  -4   4   9       42.02       38.74      5.35 o
  -3   4   9       22.99       20.57      6.93 o
  -2   4   9       91.52      100.89      8.75 o
  -1   4   9       68.57       74.72     12.46 o
   0   4   9       27.12       21.61      3.35 o
   1   4   9        2.09        1.90      1.22 o
  -7   5   9        7.26        5.01      2.72 o
  -6   5   9        3.87        1.55      1.50 o
  -5   5   9       10.07        7.72      3.11 o
  -4   5   9      109.43      125.49      6.41 o
  -3   5   9       42.92       50.41      5.55 o
  -2   5   9       21.97       17.90      7.40 o
  -1   5   9       13.28       21.59      3.54 o
   0   5   9        0.57        0.64      0.46 o
  -6   6   9       27.03       28.99      5.45 o
  -5   6   9        8.79        6.37      2.75 o
  -4   6   9        0.06        0.85      1.08 o
  -3   6   9       10.55        8.58      6.74 o
  -2   6   9        2.15        0.66      0.53 o
  -1   6   9        0.02        0.42      1.15 o
  -2  -9  10        1.95        0.68      1.75 o
  -1  -9  10        0.09        0.84      0.55 o
   0  -9  10        6.34        1.62      3.04 o
   1  -9  10        0.35        0.30      0.34 o
   2  -9  10        0.21        1.27      1.62 o
  -4  -8  10        3.56        4.67      1.65 o
  -3  -8  10        1.93        0.77      0.61 o
  -2  -8  10       17.22       20.18      3.62 o
  -1  -8  10        0.93        0.32      0.40 o
   0  -8  10       14.66       14.23      2.04 o
   1  -8  10        4.46        4.76      1.63 o
   2  -8  10        9.74        4.04      2.80 o
   3  -8  10       10.03       13.47      3.85 o
  -5  -7  10        0.03        0.53      0.62 o
  -4  -7  10       18.38       20.68      5.02 o
  -3  -7  10        4.21        0.84      0.53 o
  -2  -7  10       19.86       23.81      4.05 o
  -1  -7  10        0.13        0.79      0.81 o
   0  -7  10       26.62       26.66      8.69 o
   1  -7  10       11.17        5.36      2.10 o
   2  -7  10        0.34        0.50      1.29 o
   3  -7  10        4.64        8.51      3.98 o
  -6  -6  10        7.15        5.52      1.79 o
  -5  -6  10        0.30        0.82      0.53 o
  -4  -6  10        2.76        2.30      1.23 o
  -3  -6  10        4.38        1.85      0.84 o
  -2  -6  10        8.41        6.05      3.32 o
  -1  -6  10        0.51        0.60      1.43 o
   0  -6  10        2.03        0.67      0.46 o
   1  -6  10       93.89       98.97      9.35 o
   2  -6  10       47.16       39.84      7.28 o
   3  -6  10        0.01        3.28      2.59 o
   4  -6  10        6.05        6.56      3.40 o
  -6  -5  10        0.21        0.94      1.05 o
  -5  -5  10        7.41        4.03      1.95 o
  -4  -5  10        0.70        1.31      0.82 o
  -3  -5  10        0.29        1.02      0.64 o
  -2  -5  10       12.20       11.10      2.08 o
  -1  -5  10      127.88      119.53      7.65 o
   0  -5  10       80.39       81.47      6.06 o
   1  -5  10        0.40        0.83      1.16 o
   2  -5  10       34.36       25.75      2.57 o
   3  -5  10        2.27        2.77      2.40 o
   4  -5  10        0.01        0.23      1.01 o
  -7  -4  10        2.35        1.57      1.54 o
  -6  -4  10        1.28        1.63      0.87 o
  -5  -4  10        0.02        0.71      0.93 o
  -4  -4  10        9.00        5.88      1.73 o
  -3  -4  10        3.54        1.99      1.00 o
  -2  -4  10       76.26       74.01      5.60 o
  -1  -4  10       61.90       56.92      6.37 o
   0  -4  10      105.58      124.62     14.23 o
   1  -4  10        1.90        0.97      0.65 o
   2  -4  10       18.91       16.48      2.93 o
   3  -4  10        0.65        1.88      2.21 o
   4  -4  10        1.58        2.92      2.15 o
  -7  -3  10        0.73        1.15      1.04 o
  -6  -3  10        1.21        0.40      1.80 o
  -5  -3  10       14.59       17.33      4.19 o
  -4  -3  10       10.95       10.59      5.87 o
  -3  -3  10      206.25      238.18     14.11 o
  -2  -3  10      209.40      221.83     10.83 o
  -1  -3  10       19.40       13.43      1.91 o
   0  -3  10       56.00       53.52      4.47 o
   1  -3  10        4.49        2.92      0.69 o
   2  -3  10       45.39       44.38      5.77 o
   3  -3  10        4.40        4.09      3.01 o
   4  -3  10        0.00        0.70      1.08 o
  -8  -2  10        0.46        0.79      0.60 o
  -7  -2  10        2.75        3.42      2.88 o
  -6  -2  10        2.02        1.67      1.30 o
  -5  -2  10       96.92      115.53     13.44 o
  -4  -2  10      235.86      267.91     23.12 o
  -3  -2  10       13.47        7.14      2.30 o
  -2  -2  10       11.51        7.85      2.71 o
  -1  -2  10       38.09       33.37      3.50 o
   0  -2  10       74.74       65.37      4.04 o
   1  -2  10        0.00        0.67      0.43 o
   2  -2  10        0.72        1.42      0.64 o
   3  -2  10        0.13        1.83      1.82 o
   4  -2  10        0.61        1.46      1.56 o
  -8  -1  10        2.01        1.00      1.79 o
  -7  -1  10        9.00        8.23      4.44 o
  -6  -1  10      106.56      138.23      7.34 o
  -5  -1  10        0.04        0.89      0.78 o
  -3  -1  10       43.66       43.81      6.39 o
  -2  -1  10        6.87        3.26      1.03 o
  -1  -1  10       19.22       15.16      2.17 o
   0  -1  10        2.35        2.45      0.91 o
   1  -1  10        3.20        1.22      1.05 o
   2  -1  10        2.80        1.45      0.57 o
   3  -1  10        8.91        9.16      2.45 o
   4  -1  10        1.95        1.96      1.78 o
  -8   0  10       18.41       19.21      5.01 o
  -7   0  10        3.49        1.02      1.67 o
  -6   0  10       13.26        8.80      3.92 o
  -5   0  10       22.18       30.82      8.22 o
  -4   0  10        0.40        0.98      1.09 o
  -3   0  10       88.64       88.34     15.97 o
  -2   0  10       53.03       52.10      4.77 o
  -1   0  10        4.21        3.42      1.70 o
   0   0  10        7.76        4.83      1.27 o
   1   0  10        1.34        0.88      0.58 o
   2   0  10        2.46        0.50      0.42 o
   3   0  10        4.59        2.26      1.96 o
  -8   1  10       24.51       22.60      5.85 o
  -7   1  10        4.95        7.79      2.90 o
  -6   1  10        2.16        1.41      1.35 o
  -5   1  10       40.13       39.42      6.86 o
  -4   1  10       57.84       62.28      7.22 o
  -3   1  10        3.89        1.72      4.28 o
  -2   1  10       10.48       10.38      4.97 o
  -1   1  10        2.37        3.35      2.03 o
   0   1  10       19.20       21.25      7.24 o
   1   1  10        0.53        0.96      0.47 o
   2   1  10        0.40        0.92      0.82 o
   3   1  10        0.42        1.01      0.81 o
  -8   2  10        1.10        0.77      1.46 o
  -7   2  10        2.53        0.87      2.25 o
  -6   2  10       14.14       15.79      6.15 o
  -5   2  10       24.47       23.23      4.10 o
  -4   2  10        3.27        1.78      1.33 o
  -3   2  10        0.05        1.43      3.13 o
  -2   2  10       43.45       50.00      4.75 o
  -1   2  10       24.84       22.32      4.45 o
   0   2  10        1.22        4.10      2.90 o
   1   2  10        1.29        1.16      0.82 o
   2   2  10        4.99        2.23      1.73 o
  -7   3  10       10.37        7.71      3.14 o
  -6   3  10        0.14        0.97      1.07 o
  -5   3  10       12.68       15.44      7.58 o
  -4   3  10       19.63       18.08      3.65 o
  -3   3  10       18.44       22.22      8.14 o
  -2   3  10       17.80       26.05      9.87 o
  -1   3  10        4.44        0.82      1.27 o
   0   3  10        7.07        7.41      2.74 o
   1   3  10        4.56        1.43      1.03 o
  -7   4  10       12.28       20.01      4.46 o
  -6   4  10        1.89        0.94      2.49 o
  -5   4  10        0.11        0.65      0.53 o
  -4   4  10       23.67       35.94      9.35 o
  -3   4  10        1.81        0.98      1.22 o
  -2   4  10        0.12        3.72      3.86 o
  -1   4  10        5.56        2.74      1.74 o
   0   4  10        1.02        0.66      1.17 o
  -6   5  10        4.21        3.15      1.65 o
  -5   5  10        0.05        1.31      1.28 o
  -4   5  10        0.32        1.02      0.83 o
  -3   5  10       13.94       17.36      6.29 o
  -2   5  10       25.27       23.93      9.17 o
  -1   5  10        6.19        6.40      3.88 o
  -3  -8  11       21.33       20.64      2.75 o
  -2  -8  11        1.64        1.36      0.83 o
  -1  -8  11        3.75        1.82      2.22 o
   0  -8  11        3.76        1.11      2.19 o
   1  -8  11        6.33        2.29      2.86 o
  -4  -7  11        8.96        3.87      5.89 o
  -3  -7  11        0.29        0.50      0.71 o
  -2  -7  11        1.20        0.93      1.45 o
  -1  -7  11        9.19        7.14      5.52 o
   0  -7  11        0.12        1.23      2.23 o
   1  -7  11        9.27        8.30      4.26 o
   2  -7  11        2.58        0.92      1.44 o
  -5  -6  11        0.19        0.40      0.40 o
  -4  -6  11        0.33        0.63      1.99 o
  -3  -6  11        3.94        1.04      1.29 o
  -2  -6  11        6.30        2.35      3.19 o
  -1  -6  11       44.16       49.69      3.98 o
   0  -6  11        3.28        1.29      1.61 o
   1  -6  11       14.50       10.92      5.66 o
   2  -6  11        3.18        4.33      3.05 o
   3  -6  11        1.38        2.50      2.15 o
  -6  -5  11        0.01        0.19      0.26 o
  -5  -5  11        2.30        1.21      1.32 o
  -4  -5  11       21.20       22.12      3.94 o
  -3  -5  11       49.40       61.94     14.01 o
  -2  -5  11        6.14        4.93      4.26 o
  -1  -5  11       11.80       11.64      2.39 o
   0  -5  11        0.20        0.45      1.56 o
   1  -5  11        1.40        0.95      1.25 o
   2  -5  11        0.89        0.93      1.49 o
   3  -5  11        2.94        2.32      2.08 o
  -6  -4  11        9.17        8.36      1.71 o
  -5  -4  11       15.62        3.15      2.28 o
  -4  -4  11        1.19        0.75      0.61 o
  -3  -4  11        1.77        0.90      1.57 o
  -2  -4  11        4.74        4.76      2.83 o
  -1  -4  11       23.04       15.07      4.70 o
   0  -4  11       47.47       33.93      3.65 o
   1  -4  11       45.48       44.74      4.13 o
   2  -4  11        2.86        1.28      0.88 o
   3  -4  11        1.33        1.94      1.74 o
  -7  -3  11        2.16        0.59      0.49 o
  -6  -3  11        1.56        1.29      1.00 o
  -5  -3  11        0.05        1.63      2.21 o
  -4  -3  11        5.76        4.71      2.91 o
  -3  -3  11       90.29       93.17      5.64 o
  -2  -3  11       53.15       40.82      9.96 o
  -1  -3  11       65.75       71.28      9.01 o
   0  -3  11       12.89       11.24      2.04 o
   1  -3  11       13.85        7.07      1.36 o
   2  -3  11        8.66        8.96      4.65 o
   3  -3  11        1.57        1.18      1.57 o
  -7  -2  11        0.56        1.36      1.70 o
  -6  -2  11        3.55        1.98      3.17 o
  -5  -2  11       48.42       46.04      4.35 o
  -4  -2  11        1.91        0.68      1.16 o
  -3  -2  11       32.07       27.21      6.78 o
  -2  -2  11        2.52        0.65      0.63 o
  -1  -2  11        0.49        0.49      0.36 o
   0  -2  11        0.03        1.19      0.77 o
   1  -2  11        1.02        0.42      0.24 o
   2  -2  11       12.80        4.98      1.20 o
   3  -2  11        4.13        5.97      2.88 o
  -7  -1  11        0.68        0.58      1.16 o
  -6  -1  11        1.79        1.55      2.87 o
  -5  -1  11       43.35       40.58      7.24 o
  -4  -1  11       42.46       34.95      5.38 o
  -3  -1  11       20.89       17.08      2.34 o
  -2  -1  11        3.90        2.06      1.60 o
  -1  -1  11       12.98        7.20      2.87 o
   0  -1  11       34.66       30.05      3.66 o
   1  -1  11       16.68        8.57      1.65 o
   2  -1  11        0.12        1.70      1.67 o
   3  -1  11        4.94        4.60      1.90 o
  -7   0  11       56.23       75.54     14.00 o
  -6   0  11       14.98        5.76      2.05 o
  -5   0  11       15.13       11.58      3.02 o
  -4   0  11        3.62        4.13      3.10 o
  -3   0  11        3.87        5.31      4.76 o
  -2   0  11       26.70       20.75      4.04 o
  -1   0  11       20.99       22.98      7.32 o
   0   0  11        3.73        3.04      2.93 o
   1   0  11       13.67       18.70      8.70 o
   2   0  11        5.10        3.46      2.10 o
  -7   1  11        0.93        2.44      2.34 o
  -6   1  11        1.51        0.35      0.44 o
  -5   1  11        1.61        1.45      2.16 o
  -4   1  11        6.43        5.75      4.37 o
  -3   1  11        9.62        6.60      2.41 o
  -2   1  11        8.31        6.48      3.96 o
  -1   1  11       12.28       15.23      3.29 o
   0   1  11       23.75       20.67      4.58 o
   1   1  11        3.86        2.47      1.32 o
  -7   2  11        1.94        2.01      1.22 o
  -6   2  11        0.58        1.09      1.53 o
  -5   2  11        3.83        0.92      1.56 o
  -4   2  11        4.79        2.33      1.26 o
  -3   2  11        8.46        7.91      2.20 o
  -2   2  11       19.97       21.45      7.70 o
  -1   2  11        8.27        5.28      2.98 o
   0   2  11        0.05        0.69      0.71 o
   1   2  11        7.09        5.73      4.74 o
  -6   3  11        1.41        0.84      5.46 o
  -5   3  11       10.14        9.16      3.50 o
  -4   3  11        5.37        4.92      2.18 o
  -3   3  11       14.77       15.26      3.69 o
  -2   3  11       20.58       23.59      5.26 o
  -1   3  11        0.09        0.64      0.50 o
   0   3  11        0.79        0.55      0.56 o
  -5   4  11        6.09        4.83      1.78 o
  -4   4  11       15.85       13.57      4.85 o
  -3   4  11       16.08       11.21      4.28 o
  -2   4  11        0.23        1.79      1.11 o
  -3  -7  12       27.83       24.00      4.11 o
  -2  -7  12        2.48        1.75      1.10 o
  -1  -7  12        3.08        1.37      0.90 o
   0  -7  12        0.41        0.73      0.58 o
   1  -7  12        9.47       14.33      4.01 o
  -4  -6  12        1.74        0.48      0.50 o
  -3  -6  12        7.52        2.84      2.02 o
  -2  -6  12        3.30        1.34      0.71 o
  -1  -6  12       15.50        6.77      1.87 o
   0  -6  12        0.92        0.94      1.66 o
   1  -6  12        0.03        0.40      1.33 o
  -5  -5  12        9.52        2.93      4.50 o
  -4  -5  12        3.49        1.39      0.77 o
  -3  -5  12       22.75       15.73      3.09 o
  -2  -5  12        0.26        1.01      1.52 o
  -1  -5  12        6.72        3.05      2.92 o
   0  -5  12       11.88        6.95      2.59 o
   1  -5  12        1.97        0.73      0.43 o
   2  -5  12        0.73        3.21      1.97 o
  -6  -4  12        1.39        0.88      1.06 o
  -5  -4  12       24.33       23.02     13.48 o
  -4  -4  12        0.18        0.89      1.07 o
  -3  -4  12        0.52        1.51      0.83 o
  -2  -4  12       20.35       20.77      5.15 o
  -1  -4  12       16.61       17.33      4.41 o
   0  -4  12        1.26        0.45      1.27 o
   1  -4  12        3.69        0.66      3.44 o
   2  -4  12        2.26        5.25      3.06 o
  -6  -3  12        0.01        0.30      0.63 o
  -5  -3  12        5.16        2.35      2.22 o
  -4  -3  12        4.67        0.53      2.98 o
  -3  -3  12        1.24        1.16      0.81 o
  -2  -3  12        0.08        0.45      0.49 o
  -1  -3  12        5.16        1.73      0.99 o
   0  -3  12       11.63        8.70      3.17 o
   1  -3  12        0.01        0.26      0.28 o
   2  -3  12        0.46        1.00      1.13 o
  -6  -2  12        1.16        0.92      1.18 o
  -5  -2  12        2.71        0.93      0.89 o
  -4  -2  12        0.17        1.03      0.77 o
  -3  -2  12        0.10        0.44      1.20 o
  -2  -2  12        9.14        3.87      3.60 o
  -1  -2  12        0.49        0.44      1.27 o
   0  -2  12        0.43        0.29      0.56 o
   1  -2  12        9.95        5.83      2.00 o
   2  -2  12        0.89        1.76      1.82 o
  -6  -1  12        2.05        0.90      1.38 o
  -5  -1  12        1.99        0.48      0.74 o
  -4  -1  12        0.12        0.13      2.35 o
  -3  -1  12        0.67        0.88      2.75 o
  -2  -1  12        0.00        0.93      0.88 o
  -1  -1  12        7.51        5.18      2.08 o
   0  -1  12        7.49        6.35      3.18 o
   1  -1  12        0.08        0.12      0.49 o
  -6   0  12        0.02        0.44      0.59 o
  -5   0  12        0.00        1.88      3.34 o
  -4   0  12        1.83        2.43      2.50 o
  -3   0  12        9.79        9.08      3.08 o
  -2   0  12        1.34        1.39      1.38 o
  -1   0  12        2.58        1.16      1.64 o
   0   0  12        7.67        3.83      1.94 o
   1   0  12        5.60        5.13      1.81 o
  -6   1  12        0.14        1.87      1.52 o
  -5   1  12        7.90        3.98      4.34 o
  -4   1  12        4.80        1.32      2.11 o
  -3   1  12       11.77        8.16      4.29 o
  -2   1  12       21.22       17.29      4.74 o
  -1   1  12        3.38        1.29      1.58 o
   0   1  12       12.60        6.32      3.14 o
  -6   2  12        7.08        2.69      1.64 o
  -5   2  12        9.18        5.13      5.72 o
  -4   2  12       11.17        6.00      4.61 o
  -3   2  12        0.15        0.18      0.50 o
  -2   2  12        0.96        1.91      2.11 o
  -1   2  12        8.34        8.28      2.21 o
  -4   3  12        1.17        1.52      1.26 o
  -3   3  12        7.16        5.22      4.09 o
  -2  -6  13        2.46        0.80      0.56 o
  -1  -6  13        1.01        0.41      1.45 o
  -4  -5  13        2.75        0.50      1.54 o
  -3  -5  13        0.17        0.33      0.38 o
  -2  -5  13        0.17        0.45      1.17 o
  -1  -5  13        2.31        1.79      1.53 o
   0  -5  13       14.84       14.97      6.78 o
  -4  -4  13        1.97        0.54      1.45 o
  -3  -4  13        2.27        0.95      0.63 o
  -2  -4  13       17.98       13.89      3.78 o
  -1  -4  13        0.04        0.46      1.17 o
   0  -4  13        5.53        2.95      3.45 o
  -5  -3  13        3.23        4.03      3.46 o
  -4  -3  13       11.03        7.07      3.75 o
  -3  -3  13        0.22        1.07      1.13 o
  -2  -3  13       17.84        8.63      2.28 o
  -1  -3  13       43.91       51.11     12.11 o
   0  -3  13        0.55        0.26      0.87 o
  -5  -2  13        3.53        2.27      2.39 o
  -4  -2  13        8.05        2.56      5.43 o
  -3  -2  13       28.52       29.80      3.34 o
  -2  -2  13        8.16        2.34      6.52 o
  -1  -2  13        9.64        6.79      4.32 o
   0  -2  13        0.09        0.28      0.64 o
  -5  -1  13        5.51        1.93      1.01 o
  -4  -1  13        1.19        0.84      0.64 o
  -3  -1  13       27.63       31.62     11.26 o
  -2  -1  13        0.02        1.04      0.72 o
  -1  -1  13        0.67        1.65      1.79 o
  -5   0  13       27.45       37.74      4.44 o
  -4   0  13        0.86        0.98      2.81 o
  -3   0  13        0.01        0.08      1.08 o
  -2   0  13        2.63        2.55      2.78 o
  -1   0  13        6.22        1.77      1.28 o
  -4   1  13        1.89        1.05      2.26 o
  -3   1  13        3.96        0.43      0.45 o
 
